# Supplementary material for: Metabolic changes and biochemical degradation during dark anoxic incubation of Nannochloropsis: implications for low-energy microalgal cell rupture
Source: Bioprocess Biosyst Eng. 2025 Jun 9;48(8):1399–420. doi: 10.1007/s00449-025-03185-7 (PMC12234632; doi:10.1007/s00449-025-03185-7)
Supplement: Supplementary file 2 — Supplementary file2 (XLSX 2883 KB) [file 449_2025_3185_MOESM2_ESM.xlsx]

## Sheet: Nomenclature
Sheet Name	Content
Unprocessed data set	All the proteins found through semispecified search; filters used = peptde content>1, 80% of iBAQ intensity>0 in atleast one of the conditions (0,8,24 or 48)
Charts	Different major protein groups identified, and their plots over the incubation time period
Gene expression	Involved in protein transcription, translation and folding. Proteins involved in protein transport, purine biosynthesis and degradation
Energy	Cellulase, Glycolysis, Fermentation, TCA, Mitochondrial electron transport - respiration, Pentose phosphate pathwway, Calvin cycle, Oxidative phosphorylation
Photosynthesis related	Proteins relating to photosynthesis; light harvesting, chlorophyll synthesis
Lipids	Lipase, FA b oxidation, Lipid peroidation, Lipid and FA biosynthesis
Protease	Protein catabolic enzymes - Proteases, proteasome complex, ubiquitin enzymes
Amino acid	AA biosynthesis and catabolism
Cell cycle	Proteins related to cell cycle
Signal	Proteins involved in signal transduction and regulation
Stress induced	Proteins related to stress response; Heat induced proteins, redox related proteins
Unknown	Uncharacterised proteins - function unknown
Notes
Mean FH/IH8/IH24?IH48	Refers to the mean of the relative abundance of the proteins obtained for each timepoint; iBAQ intensity/Total iBAq intensity
For the incubation samples, Three process replicates were done (referred to as IH8 1, IH8 2, IH8 3); and for each replicate, two analytical replicates were done.
C: GOMF name	Molecular function
C: GOBP name	Biological function
C: GOCC name	Cellular location

## Sheet: Unprocessed data set
T: Majority protein IDs	T: Majority protein IDs	C: Protein name	C: GOMF name	C: GOBP name	C: GOCC name	Fold change 8h	Fold change 24h	Fold change 48h	Mean FH	Mean IH8	Mean IH24	Mean IH 48	Std FH	StD IH 8	Std IH24	Std IH48	FH1	FH2	IH 8 1	IH 8 2	IH 8 3	IH24 1	IH24 2	IH24 3	IH48 1	IH48 2	IH48 3	FH1	FH2	IH 8 1	IH 8 2	IH 8 3	IH24 1	IH24 2	IH24 3	IH48 1	IH48 2	IH48 3	iBAQ FH 1	iBAQ FH 2	iBAQ IH8 1 1	iBAQ IH8 1 2	iBAQ IH8 2 1	iBAQ IH8 2 2	iBAQ IH8 3 1	iBAQ IH8 3 2	iBAQ IH24 1 1	iBAQ IH24 1 2	iBAQ IH24 2 1
K9ZV80	K9ZV80	30S ribosomal protein S10, chloroplastic	structural constituent of ribosome [GO:0003735]; tRNA binding [GO:0000049]	translation [GO:0006412]	chloroplast [GO:0009507]; ribosome [GO:0005840]	88.6266	112.401	137.403	1.61786e-06	0.000143385	0.000181849	0.000222298	5.07678e-07	3.9796e-05	6.03106e-05	6.38444e-05	1.25887e-06	1.97684e-06	0.000141477	0.000184101	0.000104577	0.000177436	0.000244245	0.000123867	0.000234224	0.000153331	0.000279338	71741.8	199451	8713800	14905500	6109698	18480500	16854000	12182226	17216100	9.13134e+06	24788500	71741.8	199451	4886600	12541000	11495000	18316000	230396	11989000	15669000	16087000	20874000
A0A4D9DAF3	W7THW9	Violaxanthin de-epoxidase-related protein	violaxanthin de-epoxidase activity [GO:0046422]	xanthophyll cycle [GO:0010028]	integral component of membrane [GO:0016021]	4.86481	4.46747	5.15634	7.27681e-07	3.54003e-06	3.2509e-06	3.75217e-06	2.1094e-08	3.94706e-07	5.50767e-07	1.35721e-07	7.12765e-07	7.42597e-07	3.29033e-06	3.33468e-06	3.99508e-06	2.62977e-06	3.67975e-06	3.44317e-06	3.74845e-06	3.61835e-06	3.88971e-06	40619.7	74923.5	218344	270250	208543	228668	250425	218475	264405	194094	344615	40619.7	74923.5	47918.4	388770	243580	296920	249050	168036	270410	195297	262040
A0A4D9D739	W7TPM6	Putative cation-transporting atpase 13a1	ATPase-coupled cation transmembrane transporter activity [GO:0019829]; ATP binding [GO:0005524]	0	integral component of membrane [GO:0016021]	20.6968	39.0875	22.4407	1.99571e-06	4.13047e-05	7.80074e-05	4.47851e-05	4.86006e-07	3.30863e-06	1.54142e-05	1.79245e-05	1.65205e-06	2.33937e-06	4.49533e-05	3.84992e-05	4.04617e-05	9.50323e-05	7.39906e-05	6.49992e-05	3.42529e-05	6.54815e-05	3.4621e-05	94148.6	236028	3.12728e+06	3101145	2358817	7435700	4982950	3.18482e+06	3.12031e+06	3210851	3.04024e+06	94148.6	236028	50460.4	6204100	251190	5951100	138134	4579500	6821600	10390000	4481400
A0A4D9DCC4	W7TEB6	Uncharacterized protein	0	0	0	0.601511	0.379299	0.00694909	0.000316046	0.000190105	0.000119876	2.19623e-06	4.95342e-05	3.35471e-05	6.36087e-05	1.15702e-06	0.00028102	0.000351072	0.000176028	0.00016589	0.000228397	0.000137874	4.92073e-05	0.000172546	3.3595e-06	2.18364e-06	1.04555e-06	16015000	35421000	9699350	13448000	12772250	7407550	3344800	11526000	227830	117471	92972.1	16015000	35421000	10867000	8531700	12650000	14246000	6024500	19520000	13175000	11371000	3444100
A0A4D9D429	W7TY40	Short-chain dehydrogenase reductase sdr	oxidoreductase activity [GO:0016491]	0	integral component of membrane [GO:0016021]	5.21835	5.93354	6.23332	1.35571e-06	7.07458e-06	8.04418e-06	8.45059e-06	7.19595e-08	2.28029e-06	1.63709e-06	1.15743e-06	1.30483e-06	1.4066e-06	5.31179e-06	6.26212e-06	9.64983e-06	6.23717e-06	8.46693e-06	9.42843e-06	9.71685e-06	7.44722e-06	8.1877e-06	74360.8	141917	320190	508405	473368	590440	578160	637785	609090	400165	727480	74360.8	141917	212680	427700	580530	436280	894890	51845.7	565600	548760	632120
A0A4D9CUD2	A0A4D9CUD2	MSP domain-containing protein	0	0	endoplasmic reticulum membrane [GO:0005789]	60.9871	50.7711	72.7519	8.58807e-07	5.23762e-05	4.36026e-05	6.24799e-05	3.83933e-07	2.79763e-05	2.48903e-05	6.8266e-06	1.13029e-06	5.87326e-07	7.31583e-05	6.34035e-05	2.05667e-05	1.48945e-05	5.91445e-05	5.67688e-05	5.60281e-05	6.17835e-05	6.96279e-05	64413.9	59257.6	4197450	5117000	1.00723e+06	4644100	4189150	4808400	4795550	3532600	6187150	64413.9	59257.6	3819400	4575500	1738800	8495200	1923300	91159.2	196992	2613600	6674600
A0A4D9DAP6	W7TQJ8	Peptidylprolyl isomerase (EC 5.2.1.8)	peptidyl-prolyl cis-trans isomerase activity [GO:0003755]	0	thylakoid [GO:0009579]	0.626694	0.47341	0.319737	0.000531149	0.000332868	0.000251451	0.000169828	0.000119026	1.35205e-05	4.07284e-06	2.53188e-05	0.000615313	0.000446984	0.000332664	0.00031945	0.000346489	0.000250159	0.000248181	0.000256013	0.000179133	0.000141173	0.000189177	35066000	45098000	20107000	25908500	17520350	20958000	16978000	16961000	12159500	8017150	16762500	35066000	45098000	13092000	27122000	25984000	25833000	27073000	7967700	21878000	22921000	18995000
A0A4D9CWF8	W7U2H7	Carboxyl-terminal processing protease	serine-type peptidase activity [GO:0008236]	0	0	0.539955	0.347052	0.159957	1.36218e-05	7.35517e-06	4.72749e-06	2.17891e-06	4.87982e-06	7.82458e-07	1.29182e-07	3.02023e-07	1.01713e-05	1.70724e-05	7.41636e-06	8.10525e-06	6.54392e-06	4.83487e-06	4.76348e-06	4.58413e-06	2.01714e-06	1.99224e-06	2.52736e-06	579650	1722500	434725	658025	328000	328065	321718	298590	149953	104853	225204	579650	1722500	348590	520860	748850	567200	539300	116700	501780	353830	302300
A0A4D9D048	A0A4D9DAQ1	Uncharacterized protein	0	0	integral component of membrane [GO:0016021]	1.36611	1.33992	0.0887572	3.1535e-05	4.30803e-05	4.22543e-05	2.79895e-06	1.55182e-05	8.31413e-06	1.59643e-05	1.22751e-06	2.05619e-05	4.2508e-05	5.02031e-05	3.39445e-05	4.50932e-05	3.98064e-05	2.76553e-05	5.93012e-05	1.60101e-06	4.05404e-06	2.74181e-06	1171800	4288800	2571700	2748150	2488600	3003300	1903650	3857300	137879	220272	241992	1171800	4288800	3914400	1229000	2102200	3394100	1509000	3468200	3422800	3713400	2293200
A0A4D9D849	W7UC14	Ubiquitin-conjugating enzyme catalytic domain protein	transferase activity [GO:0016740]	0	0	2.54757	2.98545	6.1022	1.27452e-06	3.24693e-06	3.80501e-06	7.77739e-06	1.88758e-07	5.61012e-07	1.15923e-06	9.3647e-07	1.14105e-06	1.40799e-06	3.14704e-06	2.74257e-06	3.85118e-06	4.72821e-06	2.50401e-06	4.18283e-06	6.78192e-06	8.64086e-06	7.90938e-06	65027.1	142058	190160	222726	191633	339536	165011	267745	497875	438460	706490	65027.1	142058	124080	256240	262860	182592	330900	52366.8	281980	581800	97272.1
W7TMT1	W7TMT1	Uncharacterized protein (Fragment)	0	0	0	0.542168	0.173496	0.0526437	0.000204582	0.000110918	3.54942e-05	1.077e-05	4.75741e-05	4.61877e-05	1.34823e-05	3.37995e-06	0.000238222	0.000170942	0.000159611	6.77283e-05	0.000105414	3.28639e-05	2.3521e-05	5.00979e-05	7.191e-06	1.39075e-05	1.12113e-05	13576000	17247000	9446750	5496400	5608550	3345650	1698200	3488350	622443	746180	989690	13576000	17247000	7121500	11772000	5969600	5023200	5547800	5669300	2394400	3553100	3138200
A0A4D9D9S4	A0A4D9D0N3	Methyltransf_11 domain-containing protein	methyltransferase activity [GO:0008168]	methylation [GO:0032259]	integral component of membrane [GO:0016021]	0.153976	0.0937526	0.100736	1.80608e-05	2.78093e-06	1.69325e-06	1.81938e-06	6.7852e-06	6.69266e-07	5.32753e-07	3.93677e-07	1.32629e-05	2.28587e-05	2.19567e-06	3.51062e-06	2.63648e-06	2.13558e-06	1.10183e-06	1.84233e-06	1.78131e-06	2.23071e-06	1.44612e-06	755840	2306300	114664	286173	139282	83524.3	74211.3	131908	135041	116478	128370	755840	2306300	162030	67297.5	481900	90446.6	148343	130220	271292	100200	66848.6
A0A4D9DAA6	W7TMG9	Tpr repeat protein	0	0	0	0.187816	0.0477765	0.0609297	2.61302e-05	4.90766e-06	1.24841e-06	1.59211e-06	6.09144e-06	1.75341e-06	6.71954e-07	8.77943e-07	3.04375e-05	2.18229e-05	4.99186e-06	3.11367e-06	6.61746e-06	5.31049e-07	1.35103e-06	1.86315e-06	1.2613e-06	2.58739e-06	9.27625e-07	1734600	2201800	291525	253832	350725	66438.1	91618.1	110049	93389.2	145183	82625.1	1734600	2201800	239170	343880	429620	78044.4	361370	340080	52722.6	41565.2	91311.1
W7TSW3	W7TSW3	Proliferation-associated protein 2g4	catalytic activity [GO:0003824]; molybdenum ion binding [GO:0030151]; pyridoxal phosphate binding [GO:0030170]	0	0	0.441573	0.874722	1.70812	1.39771e-05	6.17191e-06	1.22261e-05	2.38745e-05	2.69549e-06	1.28363e-06	3.28461e-06	7.00962e-06	1.58831e-05	1.20711e-05	4.8946e-06	7.46176e-06	6.15936e-06	8.45946e-06	1.37244e-05	1.44943e-05	1.88333e-05	3.18791e-05	2.09111e-05	905160	1217900	305375	607040	317455	801555	934520	1012050	1572355	1671050	1855900	905160	1217900	152680	458070	859520	354560	423240	211670	878750	618190	984920
A0A4D9CYT4	W7TJY9	Short-chain dehydrogenase	oxidoreductase activity [GO:0016491]	0	0	0.474	0.233599	0.139925	3.06176e-05	1.45127e-05	7.15222e-06	4.28416e-06	1.14738e-05	5.21413e-06	7.15386e-07	1.3391e-06	2.25044e-05	3.87308e-05	9.23195e-06	1.96576e-05	1.46487e-05	7.88149e-06	7.12359e-06	6.45158e-06	4.00469e-06	3.10686e-06	5.74094e-06	1282500	3907700	595060	1595400	798825	489460	482280	411800	289895	158114	513551	1282500	3907700	208050	982070	1748500	1442300	583050	1014600	877640	509390	469530
A0A4D9D8I5	A0A4D9D8I5	Uncharacterized protein	0	0	0	0.535868	0.616746	1.57206	2.60239e-05	1.39454e-05	1.60502e-05	4.09112e-05	4.11306e-07	5.07905e-06	2.19507e-06	3.59724e-06	2.57331e-05	2.63148e-05	1.04339e-05	1.16331e-05	1.97692e-05	1.47457e-05	1.48204e-05	1.85844e-05	3.679e-05	4.25226e-05	4.34211e-05	1466500	2655000	631595	944030	1042805	1544150	1035895	1410835	2729600	2290200	3854850	1466500	2655000	406670	856520	1020100	867960	1127500	958110	1048700	1623200	1465100
A0A4D9CYW1	A0A4D9CYW1	Adenylosuccinate lyase (ASL) (EC 4.3.2.2) (Adenylosuccinase)	(S)-2-(5-amino-1-(5-phospho-D-ribosyl)imidazole-4-carboxamido)succinate AMP-lyase (fumarate-forming) activity [GO:0070626]; N6-(1,2-dicarboxyethyl)AMP AMP-lyase (fumarate-forming) activity [GO:0004018]	'de novo' AMP biosynthetic process [GO:0044208]; 'de novo' IMP biosynthetic process [GO:0006189]	0	5.27962	7.83507	4.73697	3.60222e-06	1.90183e-05	2.82236e-05	1.70636e-05	6.59517e-07	1.00602e-05	7.21074e-06	4.04514e-06	4.06857e-06	3.13587e-06	9.82835e-06	2.97668e-05	1.74598e-05	3.61805e-05	2.63692e-05	2.21212e-05	1.51718e-05	1.4311e-05	2.1708e-05	231863	316390	663225	2414150	897020	2770300	1767700	1828340	1097465	808380	1922900	231863	316390	96950.7	1229500	2415300	2413000	1227400	566640	2499500	4065900	1474700
A0A4D9CZW2	W7U1W1	50S ribosomal protein L5, chloroplastic	structural constituent of ribosome [GO:0003735]	translation [GO:0006412]	ribosome [GO:0005840]	2.46287	1.86736	3.07794	8.22842e-05	0.000202655	0.000153654	0.000253266	7.83832e-07	4.51197e-05	4.2835e-05	5.67682e-05	8.173e-05	8.28385e-05	0.000170067	0.000183746	0.000254153	0.000199276	0.000114296	0.00014739	0.000312095	0.000198812	0.000248891	4657700	8357900	10151200	14855800	13432000	10057300	7838250	11261250	22986500	11261650	22063000	4657700	8357900	7229400	13073000	8626600	21085000	14247000	12617000	23786000	11077000	9037600
A0A4D9CM87	W7TL47	Shikimate kinase (EC 2.7.1.71)	ATP binding [GO:0005524]; shikimate kinase activity [GO:0004765]	cellular amino acid biosynthetic process [GO:0008652]; chorismate biosynthetic process [GO:0009423]	integral component of membrane [GO:0016021]	0.898224	0.580291	1.58596	4.31154e-06	3.87273e-06	2.50195e-06	6.83793e-06	4.18143e-07	7.10591e-07	2.98991e-07	2.18588e-06	4.01587e-06	4.60721e-06	3.23413e-06	3.74584e-06	4.63822e-06	2.73076e-06	2.61144e-06	2.16365e-06	4.68452e-06	9.05489e-06	6.77439e-06	228860	464840	199030	303600	240320	222133	169773	167733	362235	465750	600635	228860	464840	112400	285660	277510	329690	306490	174150	126043	377600	66666.5
A0A4D9CPY1	W7T641	26s protease regulatory subunit 8	ATP binding [GO:0005524]; peptidase activity [GO:0008233]; proteasome-activating ATPase activity [GO:0036402]	protein catabolic process [GO:0030163]	cytoplasm [GO:0005737]; proteasome complex [GO:0000502]	13.109	11.1407	13.3096	5.16369e-06	6.76909e-05	5.75269e-05	6.87266e-05	5.2819e-06	1.32751e-05	3.99867e-06	9.76222e-06	1.42882e-06	8.89855e-06	5.41348e-05	8.06658e-05	6.82722e-05	5.45745e-05	6.20775e-05	5.59287e-05	7.99488e-05	6.40368e-05	6.21943e-05	81426.9	897810	3261000	6542900	3370110	5080700	4457200	5185910	5901000	3656050	5484150	81426.9	897810	2176700	4345300	6645400	6440400	6127900	612320	7207300	2250600	7910800
A0A4D9DHT9	W7TTC6	Glutamyl-tRNA synthetase (EC 6.1.1.17)	ATP binding [GO:0005524]; glutamate-tRNA ligase activity [GO:0004818]; tRNA binding [GO:0000049]; zinc ion binding [GO:0008270]	glutamyl-tRNA aminoacylation [GO:0006424]	0	1.23073	1.59793	2.86849	1.31459e-05	1.6179e-05	2.10063e-05	3.77089e-05	3.95215e-06	2.37176e-06	2.5278e-06	4.78322e-06	1.03513e-05	1.59405e-05	1.79005e-05	1.7163e-05	1.34737e-05	2.36917e-05	1.8673e-05	2.06542e-05	3.95742e-05	3.22741e-05	4.12785e-05	589910	1608300	1075885	1390900	667080	1970450	1282850	1466850	2778100	1780100	3656300	589910	1608300	729870	1421900	1250500	1531300	1190200	143960	1842400	2430100	1510800
A0A4D9D7L7	W7TSW6	DUF1995 domain-containing protein	0	0	0	0.721938	0.551405	1.09973	2.992e-05	2.16004e-05	1.6498e-05	3.29039e-05	4.3404e-06	4.96907e-06	4.76557e-07	4.31179e-07	2.68508e-05	3.29891e-05	1.60226e-05	2.32241e-05	2.55544e-05	1.59598e-05	1.6668e-05	1.68663e-05	3.31703e-05	3.3135e-05	3.24065e-05	1530200	3328400	1036065	1883150	1384350	1045630	1100830	1242190	2539050	1836200	2874850	1530200	3328400	347230	1724900	1833800	1932500	1105900	1662800	1444500	1407300	683960
A0A4D9CY02	W7TZ16	metal ion transmembrane transporter activity [GO:0046873]	metal ion transmembrane transporter activity [GO:0046873]	0	integral component of membrane [GO:0016021]	1.89759	2.88903	1.06583	2.63049e-06	4.9916e-06	7.59958e-06	2.80367e-06	1.0699e-06	5.2774e-07	2.29871e-06	2.68689e-07	1.87396e-06	3.38702e-06	4.39348e-06	5.39164e-06	5.18968e-06	5.25179e-06	9.84584e-06	7.70111e-06	2.54086e-06	2.79227e-06	3.07788e-06	106795	341730	234462	439808	298159	591131	684010	581965	213916	140875	275287	106795	341730	303170	165754	780780	98835.8	60108.1	536210	644770	271702	910560
K9ZXJ9	K9ZXJ9	Cytochrome c-550 (Cytochrome c550)	electron transfer activity [GO:0009055]; heme binding [GO:0020037]; iron ion binding [GO:0005506]	cytochrome c-heme linkage [GO:0018063]; photosynthesis, light reaction [GO:0019684]; respiratory electron transport chain [GO:0022904]	chloroplast thylakoid membrane [GO:0009535]; photosystem II [GO:0009523]	0.924803	0.557048	0.210273	0.0260301	0.0240727	0.0145	0.00547344	0.00933495	0.00694344	0.00374293	0.00131182	0.0326309	0.0194293	0.0299828	0.0164257	0.0258097	0.0125024	0.0121797	0.018818	0.00521507	0.00431002	0.00689522	1859600000	1960300000	1712650000	1333700000	1331090000	857974500	829759500	1334000000	364435000	237540000	612565000	1859600000	1960300000	1597200000	1828100000	1541700000	1125700000	1765300000	896880000	1367900000	835500000	880449000
A0A023PKW5	K9ZXG3	Preprotein translocase subunit	0	protein transport [GO:0015031]	chloroplast [GO:0009507]; integral component of membrane [GO:0016021]	15.1081	8.75485	18.1675	9.19695e-07	1.38948e-05	8.05178e-06	1.67085e-05	3.34994e-07	9.83266e-06	1.59213e-06	6.56306e-07	1.15657e-06	6.82818e-07	3.50574e-06	1.5123e-05	2.30556e-05	6.21557e-06	8.89178e-06	9.04801e-06	1.6806e-05	1.6009e-05	1.73107e-05	65911.7	68892.2	232569	1222165	1210300	847775	644177	597425	1136450	880695	1534650	65911.7	68892.2	51347.3	413790	639130	1805200	1371600	1049000	626150	476250	1219300
W7TSQ4	A0A4D9DCB3	S-adenosylmethionine synthase (EC 2.5.1.6)	ATP binding [GO:0005524]; metal ion binding [GO:0046872]; methionine adenosyltransferase activity [GO:0004478]	one-carbon metabolic process [GO:0006730]; S-adenosylmethionine biosynthetic process [GO:0006556]	0	0.843406	0.570305	0.481009	0.00100814	0.000850274	0.000574948	0.000484925	2.88031e-06	0.000174272	9.459e-05	8.42383e-05	0.00101018	0.00100611	0.00101413	0.000667183	0.000869507	0.000675821	0.000488238	0.000560787	0.000389369	0.000516959	0.000548448	57569000	101510000	57869000	54089500	45561000	46754500	33646000	43261500	28369500	27927500	48686500	57569000	101510000	54272000	61466000	51377000	56802000	52535000	38587000	67490000	52451000	41058000
A0A4D9DBW7	A0A4D9DBW7	Proton-translocating NAD(P)(+) transhydrogenase (EC 7.1.1.1)	NAD(P)+ transhydrogenase activity [GO:0008746]	proton transmembrane transport [GO:1902600]	integral component of membrane [GO:0016021]	3.85558	3.39577	4.13125	3.49142e-06	1.34614e-05	1.18561e-05	1.44239e-05	5.94134e-07	3.26192e-06	5.30943e-06	8.84131e-07	3.0713e-06	3.91153e-06	1.01076e-05	1.66229e-05	1.36538e-05	1.78275e-05	7.66767e-06	1.0073e-05	1.34354e-05	1.46974e-05	1.5139e-05	175030	394650	602400	1344865	748700	1426880	523910	663225	1027620	777680	1340650	175030	394650	433500	771300	904130	1785600	503570	993830	989939	2276400	577360
A0A4D9CUN8	W7U4U1	ATP binding [GO:0005524]; protein kinase activity [GO:0004672]; RNA binding [GO:0003723]	ATP binding [GO:0005524]; protein kinase activity [GO:0004672]; RNA binding [GO:0003723]	mRNA processing [GO:0006397]; nuclear-transcribed mRNA poly(A) tail shortening [GO:0000289]	PAN complex [GO:0031251]	0.236834	0.0526435	0.142094	1.84266e-05	4.36404e-06	9.70039e-07	2.61831e-06	7.56108e-06	2.73976e-06	2.56495e-07	1.19065e-06	2.37731e-05	1.30801e-05	7.28958e-06	3.94393e-06	1.8586e-06	8.88069e-07	1.2575e-06	7.64548e-07	2.17976e-06	3.96604e-06	1.70912e-06	1354800	1319700	465699	321182	96050.2	75469.8	85062.1	64798.8	181519	229022	151458	1354800	1319700	181718	749680	498960	143405	125225	66875.4	88486.6	69148.8	81790.8
A0A4D9DGD2	A0A4D9D9V2	Asp_Arg_Hydrox domain-containing protein	0	peptidyl-amino acid modification [GO:0018193]	0	4.97639	13.7088	15.4553	1.3244e-06	6.59075e-06	1.8156e-05	2.0469e-05	3.78515e-07	4.16259e-06	2.29811e-06	6.70227e-06	1.59205e-06	1.05675e-06	9.14005e-06	8.84497e-06	1.78723e-06	1.61306e-05	2.06535e-05	1.7684e-05	1.32512e-05	2.64962e-05	2.16596e-05	90729.4	106620	609040	722357	97257	1423200	1407700	1186950	1.18229e+06	1407950	1920500	90729.4	106620	122581	1095500	1396300	48413.2	73110	121404	1529600	1343700	1502700
A0A4D9CNB5	W7TFU3	Myosin light chain kinase, Protein kinase domain-containing protein	ATP binding [GO:0005524]; protein serine/threonine kinase activity [GO:0004674]	0	0	0.918582	1.67944	1.96748	3.19403e-05	2.93398e-05	5.36419e-05	6.28419e-05	1.02346e-06	8.16974e-06	8.81694e-06	1.50486e-05	3.12166e-05	3.2664e-05	2.12674e-05	2.91484e-05	3.76035e-05	6.02669e-05	4.36346e-05	5.70243e-05	5.54944e-05	5.28786e-05	8.01527e-05	1779000	3295600	1273930	2369000	1.90319e+06	4449150	3050450	4198150	4260100	2981000	7111200	1779000	3295600	885260	1662600	3043200	1694800	2921200	885189	6107600	4576700	4321600
A0A4D9CVG6	W7TVR6	ATP binding [GO:0005524]; translation elongation factor activity [GO:0003746]	ATP binding [GO:0005524]; translation elongation factor activity [GO:0003746]	0	0	1.23174	1.2887	10.3101	1.84928e-06	2.27783e-06	2.38316e-06	1.90664e-05	1.79694e-06	5.65811e-07	5.51258e-07	9.97769e-06	5.78651e-07	3.11991e-06	2.00421e-06	1.90083e-06	2.92844e-06	3.00229e-06	1.94554e-06	2.20167e-06	1.00488e-05	1.73649e-05	2.97854e-05	32976.7	314780	130636	154473	145665	111112	126319	194734	887316	866565	2641150	32976.7	314780	39086.4	222185	196470	112476	252130	39199.8	351170	175006	47217.6
A0A4D9CWJ8	A0A4D9CWJ8	Uncharacterized protein	adenylate kinase activity [GO:0004017]; ATP binding [GO:0005524]	0	integral component of membrane [GO:0016021]	0.568484	0.451196	0.858757	1.92774e-05	1.09589e-05	8.69786e-06	1.65546e-05	9.90026e-07	2.47094e-06	7.83219e-07	3.97611e-06	1.85773e-05	1.99774e-05	8.17363e-06	1.28875e-05	1.18155e-05	9.28293e-06	7.80808e-06	9.00258e-06	1.20162e-05	1.82222e-05	1.94253e-05	1058700	2015600	488340	1047420	601595	644145	526800	675845	883820	976935	1725600	1058700	2015600	345530	631150	1345500	749340	883180	320010	855740	800980	487310
A0A4D9CN31	A0A4D9CN31	Uncharacterized protein	0	0	0	1.29817	0.471123	0.154088	8.15892e-05	0.000105916	3.84385e-05	1.25719e-05	1.62126e-05	7.19283e-05	8.33981e-06	3.32548e-06	9.30532e-05	7.01251e-05	0.000184055	4.24649e-05	9.12299e-05	3.52891e-05	4.78944e-05	3.2132e-05	1.63903e-05	1.10143e-05	1.03111e-05	5303000	7075200	9751750	3455400	4827700	2936050	3214850	1.5844e+06	1067000	631357	921408	5303000	7075200	12996000	6507500	4990700	1920100	5054200	4601200	3177000	3130900	2741200
A0A4D9CMV9	W7U2G1	ClpB_D2-small domain-containing protein	ATPase activity [GO:0016887]; ATP binding [GO:0005524]	0	0	3.26744	3.95562	7.27481	1.93113e-06	6.30984e-06	7.6388e-06	1.40486e-05	5.22818e-08	9.84416e-07	2.31353e-06	7.79356e-06	1.89416e-06	1.9681e-06	6.97544e-06	5.17903e-06	6.77503e-06	6.019e-06	1.02884e-05	6.60897e-06	5.62551e-06	2.10039e-05	1.55163e-05	107946	198569	475911	421428	384242	631590	691460	505615	466844	1102715	1372850	107946	198569	47010.8	904811	609460	233395	126775	641710	429120	661380	601800
W7T3J7	A0A4D9CYJ2	Elongation factor 1-alpha	GTPase activity [GO:0003924]; GTP binding [GO:0005525]; translation elongation factor activity [GO:0003746]	0	0	1.32561	1.1236	1.57465	0.00028932	0.000383526	0.000325081	0.000455579	5.4941e-05	5.42278e-05	5.47742e-05	5.75495e-05	0.000328169	0.000250471	0.000322294	0.000425482	0.000402803	0.000366811	0.000263056	0.000345377	0.000419386	0.00042541	0.00052194	18702000	25271000	19473500	34487500	22309500	24855500	18164500	21758500	31727500	23874000	46236500	18702000	25271000	12712000	26235000	31820000	37155000	12710000	31909000	37894000	27042000	22669000
A0A4D9D738	A0A4D9D738	Uncharacterized protein	0	0	0	1.61873	0.640983	0.181237	0.000377898	0.000611714	0.000242226	6.8489e-05	0.000186836	0.000421948	2.95568e-05	2.29455e-05	0.000245785	0.000510011	0.00106932	0.000527769	0.000238049	0.000257972	0.00020813	0.000260576	9.03933e-05	4.46277e-05	7.0446e-05	14007000	51457000	58594500	42873000	13884045	15875500	14023000	18083000	6208400	2445500	6288750	14007000	51457000	67382000	49807000	52281000	33465000	751090	27017000	26622000	19050000	12701000
A0A4D9D029	W7TMU8	Rna binding protein	RNA binding [GO:0003723]	0	0	2.30269	2.80732	0.668627	2.77118e-06	6.38115e-06	7.77959e-06	1.85288e-06	2.05788e-06	1.31827e-06	1.09306e-06	3.49126e-07	1.31604e-06	4.22632e-06	6.31782e-06	5.09568e-06	7.72995e-06	8.81833e-06	7.88114e-06	6.6393e-06	1.45255e-06	2.01196e-06	2.09414e-06	74999.4	426410	411458	413915	417390	718970	529770	467840	118331	109484	186534	74999.4	426410	124645	698270	500800	327030	347680	487100	622940	975479	462460
A0A4D9CX69	W7U1X2	glutaminase activity [GO:0004359]; imidazoleglycerol-phosphate synthase activity [GO:0000107]; lyase activity [GO:0016829]	glutaminase activity [GO:0004359]; imidazoleglycerol-phosphate synthase activity [GO:0000107]; lyase activity [GO:0016829]	glutamine metabolic process [GO:0006541]; histidine biosynthetic process [GO:0000105]	0	2.71734	3.27035	3.11788	9.85224e-07	2.67719e-06	3.22203e-06	3.07181e-06	2.96552e-07	6.51651e-07	6.16631e-07	1.16459e-06	7.7553e-07	1.19492e-06	3.38153e-06	2.5543e-06	2.09573e-06	2.66231e-06	3.12074e-06	3.88303e-06	2.34204e-06	4.41488e-06	2.45852e-06	44196.6	120560	210967	207016	112885	259495	213695	263080	187892	238765	217182	44196.6	120560	105514	316420	187940	226093	96939.7	128830	203530	277040	241950
A0A4D9D4C4	W7TZA2	Eukaryotic translation initiation factor 2 subunit alpha	translation initiation factor activity [GO:0003743]	0	chloroplast [GO:0009507]	3.8323	3.27531	3.5767	7.67891e-06	2.94279e-05	2.51508e-05	2.74651e-05	4.08037e-06	8.28952e-06	7.33733e-06	7.47208e-06	1.05642e-05	4.79365e-06	2.35312e-05	3.8906e-05	2.58465e-05	2.02039e-05	3.3581e-05	2.16674e-05	2.30668e-05	3.60926e-05	2.3236e-05	602040	483650	1494915	3160550	1285845	2103950	2272100	1635290	1761010	1977150	2065850	602040	483650	621730	2368100	3860300	2460800	2223400	348290	1621600	2015400	2192500
W7TS37	A0A4D9D8I1	Uncharacterized protein	carbon-nitrogen ligase activity, with glutamine as amido-N-donor [GO:0016884]	0	0	8.62595	9.71543	21.4181	1.21117e-06	1.04475e-05	1.17671e-05	2.5941e-05	5.90266e-07	5.79835e-06	4.67985e-07	2.57968e-05	1.62855e-06	7.93791e-07	1.70985e-05	7.78828e-06	6.45573e-06	1.12271e-05	1.20564e-05	1.20176e-05	1.22239e-05	5.56984e-05	9.90075e-06	92809.4	80088.7	879155	632040	338910	1273050	844690	891495	956745	2975500	886260	92809.4	80088.7	1319500	438810	685440	578640	383880	293940	720100	1324400	1221700
A0A4D9D323	W7TY24	Obtusifoliol 14-alpha demethylase	heme binding [GO:0020037]; iron ion binding [GO:0005506]; methyltransferase activity [GO:0008168]; monooxygenase activity [GO:0004497]; oxidoreductase activity, acting on paired donors, with incorporation or reduction of molecular oxygen [GO:0016705]	methylation [GO:0032259]	integral component of membrane [GO:0016021]	1.36906	1.32019	2.31816	1.30991e-05	1.79335e-05	1.72933e-05	3.03659e-05	1.38312e-06	4.40493e-06	3.21601e-06	5.21413e-06	1.21211e-05	1.40772e-05	1.43124e-05	1.66507e-05	2.28375e-05	1.3826e-05	2.01784e-05	1.78756e-05	2.47794e-05	3.51035e-05	3.12149e-05	690770	1420300	805490	1354415	1248850	1665800	1389800	1247050	1857505	1778215	2766250	690770	1420300	812920	798060	1893600	815230	875400	1622300	873390	1646100	1685500
W7TWV9	A0A4D9DBU3	Peptidylprolyl isomerase (EC 5.2.1.8)	peptidyl-prolyl cis-trans isomerase activity [GO:0003755]	0	0	0.893848	0.497654	0.141353	0.000146205	0.000130685	7.27593e-05	2.06665e-05	4.38934e-06	6.53538e-05	1.049e-05	1.24296e-05	0.000149308	0.000143101	0.000205487	0.000101916	8.46503e-05	6.06519e-05	7.91267e-05	7.84993e-05	2.50592e-05	6.63697e-06	3.03033e-05	8508910	14438000	10899100	8278300	4331900	5384200	5355850	5560250	1784000	387793	2702550	8508910	14438000	14460000	7338200	9988400	6568200	6116300	2547500	5292600	5570600	5197800
A0A4D9D997	W7TTE9	Transmembrane protein, DUF1279 domain-containing protein	0	0	integral component of membrane [GO:0016021]	0.620837	0.54932	0.625518	0.000115731	7.18498e-05	6.3573e-05	7.23915e-05	3.22416e-05	5.86949e-06	1.42833e-06	1.23836e-05	0.000138529	9.29322e-05	7.80218e-05	7.11886e-05	6.63388e-05	6.46447e-05	6.4123e-05	6.19515e-05	8.22743e-05	5.85002e-05	7.64e-05	7894600	9376300	4566550	5777800	3878929	4642000	4341950	4159450	5513000	3.47721e+06	6781400	7894600	9376300	3696000	5437100	6353000	5202600	114958	7642900	6429300	5046900	4237100
W7TIL9	A0A4D9DFJ6	Saccharopine dehydrogenase	oxidoreductase activity [GO:0016491]	0	0	0.659016	1.2371	1.27129	5.58443e-05	3.68023e-05	6.9085e-05	7.0994e-05	3.79931e-06	8.56347e-06	8.81976e-06	1.09047e-05	5.31577e-05	5.85308e-05	3.90072e-05	2.73519e-05	4.40476e-05	6.60009e-05	6.22216e-05	7.90327e-05	6.50156e-05	8.35805e-05	6.43859e-05	3029400	5905400	2489765	2225300	2229800	5940900	4296900	5623050	4450750	4497300	5714000	3029400	5905400	981730	3997800	3167700	1282900	3417400	1042200	5359100	6514000	5367800
W7TD18	A0A4D9DDI1	DNA ligase (EC 6.5.1.1), Ribulose-phosphate 3-epimerase (EC 5.1.3.1)	ATP binding [GO:0005524]; DNA binding [GO:0003677]; DNA ligase (ATP) activity [GO:0003910]; metal ion binding [GO:0046872]; ribulose-phosphate 3-epimerase activity [GO:0004750]	carbohydrate metabolic process [GO:0005975]; DNA biosynthetic process [GO:0071897]; DNA recombination [GO:0006310]; DNA repair [GO:0006281]; DNA replication [GO:0006260]; pentose-phosphate shunt [GO:0006098]	chloroplast [GO:0009507]	1.12144	1.70438	0.98775	0.000868637	0.000974128	0.00148049	0.000857996	0.000114416	0.000155977	0.000258094	0.000116946	0.000787733	0.000949542	0.000832738	0.000948203	0.00114144	0.0012672	0.00176739	0.00140687	0.000991112	0.000811092	0.000771784	44892000	95803000	48152500	76904000	56705500	138230000	121756950	90779000	68507500	45415500	68450500	44892000	95803000	41907000	54398000	77321000	76487000	98967000	14444000	99917000	128430000	148030000
A0A4D9CT95	W7TM63	Uncharacterized protein	0	0	0	0.491496	0.512315	0.350435	4.3922e-06	2.15875e-06	2.25019e-06	1.53918e-06	7.05839e-07	3.91635e-07	7.00273e-07	6.2836e-07	4.8913e-06	3.8931e-06	1.76406e-06	2.54725e-06	2.16494e-06	1.45846e-06	2.78837e-06	2.50374e-06	9.67217e-07	2.21179e-06	1.43854e-06	278750	392790	110745	205724	111966	206260	195070	206210	73792.6	116502	127625	278750	392790	52159.1	169330	89767.9	321680	145050	78881.8	126970	134290	278230
A0A4D9CMD2	W7T252	Uncharacterized protein	0	0	0	1.18078	1.30529	1.77695	5.79417e-06	6.84167e-06	7.56305e-06	1.0296e-05	7.86246e-07	6.87765e-07	5.91507e-07	2.074e-06	5.23821e-06	6.35013e-06	6.50851e-06	6.38392e-06	7.63257e-06	6.88991e-06	7.79943e-06	7.99981e-06	7.91683e-06	1.17227e-05	1.12485e-05	298520	640690	400880	517170	395485	663030	528155	537400	582940	645000	999420	298520	640690	224760	577000	439620	594720	504170	286800	444190	810190	515870
W7THS5	A0A4D9D1M0	Peptidyl-prolyl cis-trans isomerase (PPIase) (EC 5.2.1.8), Cyclophilin-like peptidyl-prolyl cis-trans isomerase	peptidyl-prolyl cis-trans isomerase activity [GO:0003755]	protein folding [GO:0006457]	0	2.1761	2.26192	3.87977	0.000174734	0.000380238	0.000395234	0.000677926	3.98558e-05	0.000108876	6.38033e-05	0.000120391	0.000146551	0.000202916	0.000260735	0.000406178	0.0004738	0.000373816	0.000344895	0.000466991	0.000615371	0.000816717	0.00060169	8351800	20473000	14700500	32869000	25627500	19923000	23634000	32995500	44203000	44813500	53324000	8351800	20473000	14698000	14703000	23094000	42644000	20886000	30369000	51638000	12851000	26995000
A0A4D9CY79	A0A4D9CY79	VOC domain-containing protein	0	0	0	0.877188	1.06731	0.593463	0.000129575	0.000113661	0.000138297	7.68977e-05	3.79454e-06	2.74977e-05	1.10487e-05	7.74689e-06	0.000126891	0.000132258	0.000106171	9.06845e-05	0.000144128	0.000125993	0.000141527	0.00014737	7.13579e-05	7.3585e-05	8.57501e-05	7231400	13344000	5897950	7356200	7335950	10361100	9610000	10074350	4379350	4010850	7610200	7231400	13344000	6354200	5441700	7562700	7149700	10797000	3874900	11529000	10968000	9754200
A0A4D9CX78	W7U5E6	GTP binding [GO:0005525]; translation initiation factor activity [GO:0003743]	GTP binding [GO:0005525]; translation initiation factor activity [GO:0003743]	0	0	1.85966	3.86785	4.22038	1.44878e-06	2.69423e-06	5.60365e-06	6.11439e-06	1.18059e-08	1.42905e-06	2.78544e-06	7.69808e-07	1.44043e-06	1.45712e-06	2.87194e-06	4.02611e-06	1.18464e-06	2.39041e-06	7.08785e-06	7.33268e-06	6.62997e-06	5.22951e-06	6.48368e-06	82088.4	147015	194511	325254	63120.8	450175	485755	517500	467585	300164	575270	82088.4	147015	25352.5	363670	154539	495970	61456.8	64784.7	97795.1	344700	555650
A0A4D9DCC5	A0A4D9DCC5	ZnF_CDGSH domain-containing protein	2 iron, 2 sulfur cluster binding [GO:0051537]; metal ion binding [GO:0046872]	0	intracellular membrane-bounded organelle [GO:0043231]	0.765813	0.670573	0.145129	7.82477e-05	5.99232e-05	5.24708e-05	1.1356e-05	2.47126e-05	1.93936e-05	9.30511e-06	9.27653e-06	6.07733e-05	9.57222e-05	4.26457e-05	5.62238e-05	8.09e-05	4.90574e-05	4.53545e-05	6.30006e-05	9.92588e-06	2.87759e-06	2.12646e-05	3463400	9657790	2680000	4563050	4096500	5297600	3148900	3982400	571464	162721	1893650	3463400	9657790	1249300	4110700	4993500	4132600	6265500	1927500	2577100	6430200	4165000
A0A4D9CXP9	A0A4D9CXP9	Uncharacterized protein	0	0	thylakoid [GO:0009579]	3.72855	5.41775	8.55667	0.000828704	0.00308986	0.00448971	0.00709094	0.000649944	0.00201488	0.000742256	0.00103801	0.000369125	0.00128828	0.00194262	0.00541637	0.0019106	0.00496961	0.00486475	0.00363477	0.00612602	0.00818916	0.00695765	21036000	129980000	112138500	439370000	102535000	428915000	333590000	234215000	421070000	449970000	616720000	21036000	129980000	98567000	125710000	451880000	426860000	92030000	113040000	418480000	473580000	384250000
A0A4D9CXT2	W7TU82	Rnase l inhibitor-like protein	ATPase-coupled transmembrane transporter activity [GO:0042626]; ATP binding [GO:0005524]	0	0	2.16473	1.76517	4.6683	2.15512e-06	4.66525e-06	3.80415e-06	1.00607e-05	7.60014e-07	2.26108e-06	1.95861e-06	9.58657e-07	1.61771e-06	2.69253e-06	3.32856e-06	3.39133e-06	7.27587e-06	6.05458e-06	2.48444e-06	2.87343e-06	9.39431e-06	1.11594e-05	9.62851e-06	92191.4	271660	182988	275445	407736	395930	164520	269043	752285	561228	855440	92191.4	271660	207245	158730	329540	221350	183603	631870	415650	683370	108489
W7U1X5	W7U1X5	Transaldolase (EC 2.2.1.2)	sedoheptulose-7-phosphate:D-glyceraldehyde-3-phosphate glyceronetransferase activity [GO:0004801]	carbohydrate metabolic process [GO:0005975]; pentose-phosphate shunt [GO:0006098]	cytoplasm [GO:0005737]	0.326047	0.776959	0.777814	5.70898e-06	1.8614e-06	4.43564e-06	4.44053e-06	2.44189e-06	4.7757e-07	6.22819e-07	1.17655e-06	7.43566e-06	3.9823e-06	1.3313e-06	2.25804e-06	1.99486e-06	4.03646e-06	5.1533e-06	4.11717e-06	3.0845e-06	5.19044e-06	5.04664e-06	423750	401790	73980.6	182132	114015	353045	347370	310305	249486	271948	446805	423750	401790	79569	68392.2	47823.6	316440	28846.7	199183	335870	389210	316880
A0A4D9CME1	A0A4D9CME1	Multifunctional fusion protein [Includes: Aspartate aminotransferase (EC 2.6.1.1); Adenosylhomocysteinase (EC 3.3.1.1)]	adenosylhomocysteinase activity [GO:0004013]; L-aspartate:2-oxoglutarate aminotransferase activity [GO:0004069]; pyridoxal phosphate binding [GO:0030170]	biosynthetic process [GO:0009058]; cellular amino acid metabolic process [GO:0006520]; one-carbon metabolic process [GO:0006730]	0	1.65233	2.33919	1.79825	0.000140379	0.000231952	0.000328373	0.000252436	5.00489e-05	1.48054e-05	6.13319e-05	4.34155e-05	0.000104989	0.000175769	0.000215413	0.00024397	0.000236472	0.000279079	0.000308984	0.000397056	0.000253632	0.000295241	0.000208434	5983200	17734000	12868450	19792000	13035550	25759000	21002000	26059500	17050500	16553200	18448500	5983200	17734000	9112900	16624000	20546000	19038000	8057100	18014000	20572000	29903000	21615000
A0A4D9D808	W7TXJ7	Extrinsic protein in photosystem ii, 26S proteasome regulatory subunit RPN11	isopeptidase activity [GO:0070122]; Lys63-specific deubiquitinase activity [GO:0061578]; metallopeptidase activity [GO:0008237]	0	0	0.795143	0.468004	0.576342	0.000291983	0.000232168	0.00013665	0.000168282	7.34992e-05	2.76568e-05	4.84185e-05	4.21922e-05	0.000240012	0.000343955	0.000263417	0.000222252	0.000210837	0.000183768	8.70278e-05	0.000139153	0.000135763	0.000153124	0.000215959	13678000	34703000	15610000	18048500	12069600	11964100	6156700	10217650	10722400	8874900	19189000	13678000	34703000	11672000	19548000	21210000	14887000	2862200	21277000	18391000	14218000	9710200
A0A4D9D8V2	W7TMB7	Pyridoxal phosphate homeostasis protein (PLP homeostasis protein)	pyridoxal phosphate binding [GO:0030170]	0	0	4.63058	5.29065	9.26624	1.19711e-06	5.54334e-06	6.33351e-06	1.10927e-05	3.39848e-08	2.60939e-06	9.91272e-07	7.31074e-06	1.22115e-06	1.17308e-06	2.84272e-06	5.73651e-06	8.05077e-06	6.08823e-06	7.4244e-06	5.48791e-06	4.00815e-06	1.86104e-05	1.06597e-05	69591.7	118357	155374	465130	423785	604100	507130	477176	347833	965080	949530	69591.7	118357	180788	129959	450210	480050	467720	379850	449510	651530	556670
A0A4D9CSC7	A0A4D9CSC7	Uncharacterized protein	transferase activity, transferring acyl groups other than amino-acyl groups [GO:0016747]	0	0	1.93531	2.06575	1.90166	2.75705e-05	5.33573e-05	5.69537e-05	5.24297e-05	2.35773e-06	4.46039e-06	1.29519e-05	7.07372e-06	2.59033e-05	2.92376e-05	4.97395e-05	5.19915e-05	5.83409e-05	4.65217e-05	7.14505e-05	5.28888e-05	5.65794e-05	4.4262e-05	5.64476e-05	1476200	2949900	3016300	4219700	3046700	3688000	4839150	4025750	4217550	2349200	5002100	1476200	2949900	1915900	4116700	4636500	3802900	3624300	2469100	5505800	2639200	4736800
W7TI88	A0A4D9D472	PAPS_reduct domain-containing protein, Phosphoadenosine phosphosulfate reductase	catalytic activity [GO:0003824]	0	0	2.35331	2.13344	3.18954	7.28818e-05	0.000171513	0.000155489	0.00023246	2.62363e-05	1.857e-05	5.2133e-05	8.58187e-05	5.43299e-05	9.14336e-05	0.000152881	0.00017164	0.00019002	0.000212878	0.000142535	0.000111054	0.000211678	0.00015894	0.000326761	3096200	9225100	8841750	13912000	9940950	14578500	9978050	8526100	16822300	9099150	28960000	3096200	9225100	7687200	9996300	12799000	15025000	11634000	8247900	22751000	14836000	14321000
A0A4D9DGX6	W7TSA3	Rab11 family gtpase	GTPase activity [GO:0003924]; GTP binding [GO:0005525]	0	0	0.915345	0.668805	0.880046	0.000134334	0.000122962	8.98434e-05	0.00011822	7.46366e-06	1.44044e-05	1.7741e-05	1.77254e-05	0.000129057	0.000139612	0.000107239	0.000135521	0.000126127	8.74312e-05	7.3432e-05	0.000108667	9.87926e-05	0.000122357	0.000133512	7354800	14086000	6642200	10990000	6881450	5909350	4912850	7303950	7402050	6675200	11842000	7354800	14086000	3548100	9736300	10858000	11122000	4986700	8776200	7781200	7858700	3960000
A0A4D9CSD7	A0A4D9CSD7	Clathrin light chain	structural molecule activity [GO:0005198]	intracellular protein transport [GO:0006886]; vesicle-mediated transport [GO:0016192]	clathrin coat of coated pit [GO:0030132]; clathrin coat of trans-Golgi network vesicle [GO:0030130]	1.40745	1.32677	0.466322	4.72729e-05	6.65342e-05	6.27202e-05	2.20444e-05	1.85688e-05	1.15674e-05	2.63469e-05	5.46335e-06	6.0403e-05	3.41428e-05	7.54007e-05	5.34498e-05	7.0752e-05	3.48864e-05	6.60015e-05	8.72729e-05	2.50662e-05	1.57377e-05	2.53293e-05	3442300	3444800	4266150	4346200	3692100	3504550	4447600	6170100	1668950	775338	2.2683e+06	3442300	3444800	4187700	4344600	5869100	2823300	4421800	2962400	3250400	2971300	4037800
A0A4D9D1S2	W7T718	Sterol carrier protein 2	oxidoreductase activity [GO:0016491]	0	peroxisome [GO:0005777]	0.253856	0.458253	0.716989	2.1768e-05	5.52594e-06	9.97526e-06	1.56074e-05	1.03621e-05	1.49728e-06	2.42082e-06	7.22387e-06	2.90951e-05	1.44409e-05	3.81265e-06	6.18178e-06	6.58339e-06	1.25803e-05	9.55065e-06	7.79485e-06	1.1681e-05	2.39442e-05	1.11972e-05	1658100	1457000	242606	500660	325337	927490	646455	595810	884070	1252880	991695	1658100	1457000	99092.8	386120	407520	593800	587410	63263.4	1033900	1227600	627380
A0A4D9D852	W7U5L7	Rna binding protein	RNA binding [GO:0003723]	0	ribonucleoprotein complex [GO:1990904]	0.616201	0.597639	1.50285	7.31537e-06	4.50773e-06	4.37195e-06	1.09939e-05	2.09308e-06	9.40923e-07	6.73152e-07	3.06403e-06	8.7954e-06	5.83534e-06	5.44864e-06	3.5668e-06	4.50776e-06	3.84026e-06	4.14675e-06	5.12883e-06	8.22098e-06	1.42834e-05	1.04773e-05	501240	588750	361432	289418	247565	422340	285685	420775	648510	774425	928780	501240	588750	79923.6	642940	308910	269927	162530	332600	207220	497170	347510
A0A4D9D2P9	W7U1W4	Alpha-glucosidase ii	carbohydrate binding [GO:0030246]; hydrolase activity, hydrolyzing O-glycosyl compounds [GO:0004553]	carbohydrate metabolic process [GO:0005975]	0	1.87699	2.77021	3.36278	9.45809e-07	1.77527e-06	2.62009e-06	3.18055e-06	3.92841e-07	7.38297e-07	8.97763e-07	5.02409e-07	1.22359e-06	6.68028e-07	9.45832e-07	2.36059e-06	2.01939e-06	1.58804e-06	3.22058e-06	3.05164e-06	2.62351e-06	3.59941e-06	3.31873e-06	69731	67400	56914.8	191859	110704	232260	220570	221695	206007	192475	294935	69731	67400	38285.7	75543.8	247096	136622	74748	146660	78016.1	214260	250260
A0A4D9CP29	W7TYW1	Dolichyl-diphosphooligosaccharide--protein glycotransferase (EC 2.4.99.18)	dolichyl-diphosphooligosaccharide-protein glycotransferase activity [GO:0004579]; metal ion binding [GO:0046872]	protein glycosylation [GO:0006486]	integral component of membrane [GO:0016021]	0.387928	0.428269	0.977711	4.61558e-06	1.79051e-06	1.97671e-06	4.5127e-06	2.61731e-06	5.91397e-07	6.06519e-07	3.45649e-07	2.76485e-06	6.4663e-06	2.39817e-06	1.75653e-06	1.21684e-06	2.22796e-06	2.41723e-06	1.28494e-06	4.28429e-06	4.91035e-06	4.34345e-06	157566	652410	124326	142110	65650.9	153080	162260	107924	330457	256925	386850	157566	652410	180799	67852.2	95429.8	188790	55255.2	76046.7	227090	167720	138440
A0A4D9D2R3	W7TFA6	Nad-dependent epimerase dehydratase	0	0	0	0.550926	0.278956	0.266712	8.3272e-05	4.58767e-05	2.32292e-05	2.22096e-05	2.98749e-05	2.13486e-05	7.03383e-06	9.70849e-06	6.21472e-05	0.000104397	4.11692e-05	2.72747e-05	6.91862e-05	2.65823e-05	1.51462e-05	2.79591e-05	1.34888e-05	3.26704e-05	2.04698e-05	3541700	10533000	2319250	2210400	3679900	1239405	1008905	1570705	1050510	1831400	1808350	3541700	10533000	2328800	2309700	1992100	2428700	3652200	3707600	2950800	1728500	750310
A0A4D9CSY6	A0A4D9CSY6	Alpha-carbonic anhydrase domain-containing protein	carbonate dehydratase activity [GO:0004089]; zinc ion binding [GO:0008270]	0	0	0.739016	0.882367	0.259523	0.00159099	0.00117577	0.00140384	0.000412899	0.000534061	0.000287618	0.000639637	3.6162e-05	0.00196863	0.00121335	0.000996586	0.00150752	0.00102319	0.00140311	0.000764564	0.00204384	0.000454011	0.000386017	0.000398668	112190000	122420000	58760000	122275000	55401000	93268500	52664000	152657500	34719000	20959000	35296000	112190000	122420000	45405000	72115000	123910000	120640000	44550000	66252000	127980000	122610000	63927000
A0A4D9CTP3	W7TTW2	Uncharacterized protein	0	0	0	1.3481	1.41846	2.0365	0.000650431	0.000876844	0.000922609	0.0013246	0.000128653	9.80661e-05	0.000116256	0.000246965	0.00055946	0.000741402	0.000986403	0.000846854	0.000797275	0.000819342	0.00104852	0.000899964	0.00105194	0.00153328	0.00138859	31883000	74803000	58078500	68564500	42659000	76516550	71866550	65989500	72016000	81674000	123170000	31883000	74803000	45281000	70876000	52868000	84261000	39639000	45679000	75512000	70718000	82315100
K9ZWF3	K9ZWF3	50S ribosomal protein L16, chloroplastic	rRNA binding [GO:0019843]; structural constituent of ribosome [GO:0003735]	translation [GO:0006412]	chloroplast [GO:0009507]; ribosome [GO:0005840]	0.688197	0.781187	0.221941	0.000301056	0.000207186	0.000235181	6.68166e-05	0.000141644	0.000103076	4.23196e-05	4.32069e-06	0.000200899	0.000401213	0.000113233	0.000190882	0.000317442	0.000194134	0.000232741	0.000278668	6.21728e-05	7.07179e-05	6.75591e-05	11449000	40480000	6680650	15501500	16731500	16597000	15881000	18348500	5630700	4.20738e+06	6.0546e+06	11449000	40480000	5141000	8220300	18271000	12732000	18233000	15230000	18568000	15992000	17202000
W7TJ16	A0A4D9CZ73	Light-harvesting protein	chlorophyll binding [GO:0016168]	photosynthesis, light harvesting [GO:0009765]; protein-chromophore linkage [GO:0018298]	chloroplast [GO:0009507]; membrane [GO:0016020]	0.839401	1.04778	1.13601	0.00155577	0.00130591	0.0016301	0.00176737	3.61183e-06	0.000188461	0.000114679	0.000122532	0.00155832	0.00155322	0.00114357	0.00126159	0.00151259	0.00153943	0.00159186	0.00175902	0.00176095	0.00189299	0.00164818	88807100	156710000	67322000	102330000	79461000	130010000	108420000	122385000	128792000	103226500	146060000	88807100	156710000	52538000	82106000	104080000	100580000	89423000	69499000	130810000	145370000	114650000
A0A4D9DC52	W7TPP3	Rhamnose biosynthetic enzyme expressed	dTDP-glucose 4,6-dehydratase activity [GO:0008460]	nucleotide-sugar metabolic process [GO:0009225]	0	0.328525	0.443709	0.470333	1.40535e-05	4.61693e-06	6.23568e-06	6.60984e-06	1.91912e-06	1.57387e-06	1.84493e-06	8.70634e-07	1.54105e-05	1.26965e-05	3.09608e-06	6.23893e-06	4.51579e-06	4.11591e-06	7.47921e-06	7.1119e-06	6.70921e-06	5.69378e-06	7.42652e-06	878230	1281000	199441	506555	230268	339890	515670	491745	503860	320266	656910	878230	1281000	70281.8	328600	582780	430330	334240	126296	652210	47010.8	632770
W7TVV4	A0A4D9D258	WD_REPEATS_REGION domain-containing protein, Guanine nucleotide binding protein	0	0	0	0.877987	1.65934	0.648281	0.000111137	9.75766e-05	0.000184413	7.20479e-05	1.6077e-05	3.26407e-05	3.86795e-05	1.55447e-05	9.97686e-05	0.000122505	8.05889e-05	0.000135208	7.69332e-05	0.000162373	0.000229075	0.000161791	8.99266e-05	6.17297e-05	6.44873e-05	5685700	12360000	4974800	10958145	3963850	16149000	15631000	10551000	6312200	3370700	5725350	5685700	12360000	2736600	7213000	9959290	11957000	5299100	2628600	13769000	15365000	16933000
A0A4D9DD08	W7TDK8	Uncharacterized protein	0	0	0	1.09876	2.04568	4.17409	1.88864e-05	2.07516e-05	3.86354e-05	7.88334e-05	3.03213e-06	3.84742e-06	2.37502e-05	4.17648e-05	2.10304e-05	1.67423e-05	1.68333e-05	2.08976e-05	2.4524e-05	2.51375e-05	6.60587e-05	2.471e-05	5.22471e-05	0.000126972	5.72815e-05	1198500	1689200	1002660	1695850	1253600	3190300	4456350	1726050	4223300	6826700	5057250	1198500	1689200	724420	1280900	1832400	1559300	1785400	721800	2231500	2265900	4114700
A0A4D9D0G0	W7UC11	UTP:glucose-1-phosphate uridylyltransferase activity [GO:0003983]	UTP:glucose-1-phosphate uridylyltransferase activity [GO:0003983]	UDP-glucose metabolic process [GO:0006011]	0	1.15933	0.645269	2.03394	2.71026e-06	3.14208e-06	1.74885e-06	5.51252e-06	7.4666e-07	8.49431e-07	3.47632e-07	1.9356e-06	3.23823e-06	2.18229e-06	3.78494e-06	2.1791e-06	3.46219e-06	1.49326e-06	1.60858e-06	2.1447e-06	3.29159e-06	6.40582e-06	6.84015e-06	184543	220180	257454	176590	185155	159440	113834	119841	255192	327040	608210	184543	220180	28777.2	486130	157940	195240	173030	197280	128790	138860	180021
A0A4D9CLZ9	W7T957	Glycine-rich protein	nucleic acid binding [GO:0003676]	0	chloroplast [GO:0009507]	44.1709	39.5854	67.6154	1.04922e-06	4.6345e-05	4.15338e-05	7.09435e-05	6.36948e-07	3.40121e-05	2.76948e-05	4.29545e-05	1.49961e-06	5.98831e-07	7.66365e-05	5.28474e-05	9.5511e-06	9.56187e-06	5.81103e-05	5.69293e-05	9.56269e-05	2.13441e-05	9.58595e-05	85461.2	60418.4	4664250	4316982	474025	847000	3738745	5.58937e+06	7258450	1148350	8501800	85461.2	60418.4	2881300	6447200	8479510	154454	832580	115470	906100	797210	896790
A0A4D9D169	W7TTN9	Chlorophyll A-B binding protein	chlorophyll binding [GO:0016168]	protein-chromophore linkage [GO:0018298]	integral component of membrane [GO:0016021]; plastid [GO:0009536]	0.670481	0.609571	0.886077	0.0047003	0.00315146	0.00286517	0.00416483	0.00113693	0.000323436	0.000827117	0.000303199	0.00550423	0.00389637	0.00281052	0.00318991	0.00345395	0.00375303	0.00211645	0.00272602	0.00406875	0.00450443	0.00392131	313680000	393120000	165060000	258640000	176785000	259595000	147434000	210500000	286905000	241985000	347980000	313680000	393120000	130780000	199340000	249650000	267630000	249250000	104320000	351620000	317450000	201740000
W7U0K8	A0A4D9D998	Far upstream element binding protein 3	RNA binding [GO:0003723]	0	0	2.78096	3.02016	2.82064	4.80299e-06	1.33569e-05	1.45058e-05	1.35475e-05	9.15762e-07	5.23093e-06	3.75255e-06	4.90626e-06	5.45054e-06	4.15545e-06	1.89253e-05	8.54605e-06	1.25994e-05	1.02178e-05	1.71898e-05	1.61097e-05	1.14652e-05	1.91515e-05	1.00259e-05	310620	419260	988615	691210	640590	1028545	1178100	1189220	891455	1043845	888540	310620	419260	1395400	581830	437300	945120	950700	330480	1094600	709190	1347900
A0A4D9DDZ2	A0A4D9D7M3	Peroxiredoxin-like 2 activated in M-CSF stimulated monocytes (Peroxiredoxin-like 2A) (Redox-regulatory protein FAM213A)	antioxidant activity [GO:0016209]	0	cytoplasm [GO:0005737]	2.19293	1.05472	4.12758	1.05521e-06	2.31401e-06	1.11296e-06	4.35548e-06	4.07166e-07	8.44881e-07	2.5901e-07	2.46077e-06	1.34313e-06	7.67305e-07	1.70123e-06	1.96298e-06	3.27782e-06	1.40639e-06	1.01634e-06	9.16139e-07	1.75616e-06	6.64915e-06	4.66113e-06	76543.2	77416.4	113581	158481	179536	93620.5	69107.1	54230.9	138417	343340	410975	76543.2	77416.4	21890.7	205271	61702.4	255260	122832	236240	134588	115769	71472
A0A4D9CV18	W7TTN8	Uncharacterized protein	0	0	0	2.31257	5.96398	11.5954	2.05553e-06	4.75356e-06	1.22591e-05	2.38348e-05	1.16473e-06	3.09213e-06	1.42639e-05	1.23173e-05	1.23194e-06	2.87912e-06	1.44196e-06	5.25338e-06	7.56533e-06	1.38343e-06	2.84091e-05	6.98489e-06	1.07726e-05	3.52394e-05	2.54923e-05	70206.8	290486	81728.5	423574	436982	1148074	1941250	657031	969770	1835850	2261000	70206.8	290486	79486.6	83970.4	89748.7	757400	65035	808930	96033.4	154948	2141200
A0A4D9CNP1	W7TG89	Uncharacterized protein	0	0	0	0.504855	0.219477	0.258409	9.8491e-06	4.97237e-06	2.16166e-06	2.5451e-06	2.01131e-08	3.34537e-06	4.64037e-07	8.33018e-07	9.86333e-06	9.83488e-06	2.20751e-06	8.69108e-06	4.01851e-06	2.4836e-06	1.62975e-06	2.37162e-06	2.042e-06	2.08665e-06	3.50664e-06	562100	992280	139977	707540	197060	167565	112030	176130	161283	119507	313701	562100	992280	59434	220520	1067600	347480	373300	20819.8	239570	202300	132830
A0A4D9CRL1	A0A4D9DA57	Protein kinase domain-containing protein	ATP binding [GO:0005524]; protein kinase activity [GO:0004672]	0	0	4.5107	9.11873	11.2216	9.06889e-07	4.09071e-06	8.26968e-06	1.01767e-05	4.35868e-07	3.71615e-06	6.1277e-06	3.77282e-06	1.21509e-06	5.98684e-07	8.35612e-06	1.55251e-06	2.36348e-06	1.68299e-06	9.32464e-06	1.38014e-05	1.42608e-05	9.44785e-06	6.8215e-06	69246.9	60403.6	503805	126146	121126	360610	627035	833450	862170	500155	604455	69246.9	60403.6	334130	673480	157726	94566.4	169059	73193.4	132710	170560	550660
A0A4D9CRN1	A0A4D9CRN1	Uncharacterized protein	0	0	0	4.29184	3.40005	3.13138	3.32668e-05	0.000142776	0.000113109	0.000104171	2.07741e-05	3.86084e-05	3.72632e-05	1.64295e-05	1.85773e-05	4.79563e-05	9.88061e-05	0.000158389	0.000171133	0.000137857	7.02521e-05	0.000131218	9.41237e-05	9.52587e-05	0.000123131	1058700	4838500	5824650	12853500	9005150	13693100	4970700	8856850	6326950	5455050	10937750	1058700	4838500	4506200	7143100	13918000	11789000	9972300	8038000	5943700	19536000	7850200
A0A4D9D349	W7U6W2	Peptide deformylase (EC 3.5.1.88)	metal ion binding [GO:0046872]; peptide deformylase activity [GO:0042586]	translation [GO:0006412]	0	0.603149	0.871179	1.23865	1.2901e-05	7.78124e-06	1.12391e-05	1.59798e-05	3.07577e-06	2.22115e-06	1.86203e-06	2.79464e-06	1.50759e-05	1.07261e-05	5.6774e-06	1.01036e-05	7.56275e-06	9.71646e-06	1.06857e-05	1.33151e-05	1.32584e-05	1.88424e-05	1.58387e-05	859159	1082200	357656	820180	371746	722630	716785	851215	977145	996190	1405600	859159	1082200	162681	552630	922931	717430	694010	49481.5	893480	840900	604360
W7TRP0	A0A4D9CXY6	Eukaryotic initiation factor 4a	ATP binding [GO:0005524]; helicase activity [GO:0004386]; hydrolase activity [GO:0016787]; nucleic acid binding [GO:0003676]	0	0	1.12441	0.920239	1.76339	7.01162e-05	7.88393e-05	6.45236e-05	0.000123642	1.65679e-05	6.65358e-06	9.0185e-06	2.7031e-05	5.84009e-05	8.18315e-05	8.37625e-05	7.12697e-05	8.14857e-05	6.38194e-05	7.38736e-05	5.58779e-05	9.24687e-05	0.000140591	0.000137866	3328200	8256300	5173900	5780850	4253650	5919000	4960400	4552050	6608200	7627250	12226500	3328200	8256300	2831000	7516800	5882400	5679300	5078800	3428500	4044200	7583900	4254100
A0A4D9CYV5	W7TSS3	Cysteine synthase	0	0	0	0.462448	0.369881	0.394141	4.41376e-06	2.04113e-06	1.63257e-06	1.73964e-06	1.52529e-06	5.03439e-07	3.36637e-07	5.36034e-07	3.33521e-06	5.4923e-06	2.18813e-06	2.45471e-06	1.48056e-06	1.36247e-06	1.52551e-06	2.00971e-06	1.71719e-06	2.28655e-06	1.21519e-06	190070	554140	118889	199203	76606.9	119487	102882	135958	106769	116591	107401	190070	554140	142119	95659.1	215560	182846	98849.6	54364.2	101844	144394	94580.9
W7TWW3	W7TWW3	Uncharacterized protein	0	0	0	1.31996	0.149888	0.515958	9.52859e-06	1.25773e-05	1.42822e-06	4.91635e-06	4.50146e-06	5.74428e-06	4.2175e-07	4.25709e-06	1.27116e-05	6.34557e-06	7.91596e-06	1.08214e-05	1.89946e-05	1.57044e-06	1.76047e-06	9.53742e-07	1.76376e-06	3.22635e-06	9.75895e-06	724420	640230	518501	871870	1009050	177048	125769	80803.5	125349	168662	864330	724420	640230	143762	893240	97541	1646200	1014700	1003400	141444	139262	214834
W7TH17	W7TH17	Glutathione peroxidase	glutathione peroxidase activity [GO:0004602]	response to oxidative stress [GO:0006979]	0	0.47749	0.295127	0.117084	5.08388e-05	2.4275e-05	1.50039e-05	5.9524e-06	4.24473e-06	6.57148e-06	9.31415e-06	4.84484e-06	5.38403e-05	4.78374e-05	2.95762e-05	1.69226e-05	2.63263e-05	8.14263e-06	1.1262e-05	2.56071e-05	4.87188e-06	1.12463e-05	1.73904e-06	3068300	4826500	1771800	1373000	1345845	1103675	778705	1681500	391545	662051	154370	3068300	4826500	1230400	2313200	1447000	1299000	1915500	776190	291499	1221200	986150
A0A4D9DGQ5	A0A4D9DGQ5	DJ-1_PfpI domain-containing protein	0	0	integral component of membrane [GO:0016021]	1.94281	2.82203	0.987787	3.33331e-05	6.47598e-05	9.4067e-05	3.2926e-05	2.43765e-05	8.22282e-06	2.36477e-05	1.35401e-05	1.60963e-05	5.05699e-05	7.19724e-05	5.58057e-05	6.65011e-05	8.13475e-05	0.000121352	7.95013e-05	4.82395e-05	2.25384e-05	2.80002e-05	917311	5102200	4102250	4526050	3441300	7799400	8329550	5791750	2876200	1.33433e+06	2477000	917311	5102200	3871300	4333200	4540800	4511300	4436100	2446500	8496500	5892300	9706500
W7UAI2	A0A4D9CWV9	PKS_ER domain-containing protein, Cinnamyl alcohol dehydrogenase	oxidoreductase activity [GO:0016491]; zinc ion binding [GO:0008270]	0	0	2.28075	4.3233	4.73549	5.49443e-06	1.25314e-05	2.37541e-05	2.60188e-05	5.44731e-06	3.05265e-06	5.25609e-06	2.83556e-06	1.6426e-06	9.34626e-06	1.05933e-05	1.60503e-05	1.09507e-05	2.70238e-05	2.65474e-05	1.76911e-05	2.276e-05	2.73734e-05	2.79231e-05	93610	942981	720046	1304510	639204	2698500	1879265	1309695	1665120	1467350	2474100	93610	942981	82691.3	1357400	1681700	927320	29607.9	1248800	2415700	2417000	2980000
T1RI58	K9ZWX3	ATP-dependent zinc metalloprotease FtsH (EC 3.4.24.-)	ATP binding [GO:0005524]; ATP-dependent peptidase activity [GO:0004176]; metalloendopeptidase activity [GO:0004222]; zinc ion binding [GO:0008270]	cell division [GO:0051301]; protein catabolic process [GO:0030163]	chloroplast thylakoid membrane [GO:0009535]; integral component of membrane [GO:0016021]	1.17299	1.14658	1.55777	0.000985256	0.00115569	0.00112967	0.00153481	0.000268893	7.58003e-05	1.21226e-05	0.000131577	0.00079512	0.00117539	0.00114887	0.00108353	0.00123467	0.00113357	0.00111608	0.00113936	0.00167688	0.0015104	0.00141714	45313000	118590000	68466500	87879000	64929000	91049000	75972000	80025500	113398500	81128050	125725000	45313000	118590000	49295000	87638000	88223000	87535000	72339000	57519000	100470000	102360000	79738000
W7TPW8	A0A4D9DCL1	Rubisco expression protein	ATPase activity [GO:0016887]; ATP binding [GO:0005524]	0	0	1.64771	1.56438	1.58099	0.000457029	0.000753051	0.000714966	0.000722556	0.000132033	0.00010207	5.87697e-05	6.7414e-05	0.000363667	0.00055039	0.000662616	0.000863724	0.000732814	0.000647289	0.000744479	0.000753131	0.00079198	0.000657351	0.000718336	20725000	55531000	40290000	70078000	38214000	56879500	51411500	54851000	56139500	37081500	63777500	20725000	55531000	25072000	55508000	73909000	66247000	46059000	30369000	65253000	49545000	64214000
A0A4D9D8L8	W7UC09	Hydroxymethylbilane synthase (EC 2.5.1.61)	hydroxymethylbilane synthase activity [GO:0004418]	peptidyl-pyrromethane cofactor linkage [GO:0018160]; protoporphyrinogen IX biosynthetic process [GO:0006782]	integral component of membrane [GO:0016021]	1.82648	2.21312	1.87945	0.000239814	0.000438015	0.000530738	0.000450718	3.29984e-05	0.000170571	0.0001474	3.04463e-05	0.000216481	0.000263148	0.000629994	0.000303913	0.000380139	0.000363082	0.000639968	0.000589163	0.000448077	0.000482398	0.000421678	12337000	26550000	35433500	24659500	19420000	43400500	43889000	40346000	30856000	26382000	37381500	12337000	26550000	35875000	34992000	26227000	23092000	27788000	11052000	29172000	36184000	50617000
A0A4D9CNS6	A0A4D9CNS6	Uncharacterized protein	0	0	0	1.11196	1.0148	0.671164	0.000163235	0.000181512	0.000165652	0.000109558	1.28049e-05	1.34421e-05	2.24528e-05	1.7232e-05	0.000154181	0.00017229	0.000169475	0.000179044	0.000196017	0.000143286	0.000165479	0.000188191	0.00012509	9.10208e-05	0.000112562	8786600	17383000	10070400	14508500	10529700	10103050	11300000	13030000	8798500	5026100	9988250	8786600	17383000	7394800	12746000	12863000	16154000	9343400	11716000	17208000	7846100	12360000
A0A4D9DDD4	A0A4D9DDD4	Uncharacterized protein	0	0	0	0.713737	0.662476	1.91135	1.20566e-05	8.60522e-06	7.98718e-06	2.30443e-05	5.98012e-08	9.67807e-07	1.04149e-06	1.19162e-05	1.20143e-05	1.20988e-05	7.78595e-06	8.35663e-06	9.67307e-06	9.18645e-06	7.30997e-06	7.46511e-06	1.0341e-05	2.48175e-05	3.39746e-05	684680	1220700	479930	679085	515455	736175	496815	498655	822400	1260250	2990645	684680	1220700	267330	692530	860320	497850	501340	529570	697130	961770	510580
A0A4D9CWW7	W7U1V7	Stress-inducible protein sti1	0	0	0	1.62455	2.44989	2.45149	8.28783e-05	0.00013464	0.000203043	0.000203175	5.62506e-05	1.84997e-05	1.24469e-05	1.40395e-05	4.31031e-05	0.000122654	0.000125782	0.000155903	0.000122235	0.000200391	0.000192136	0.000216602	0.000186989	0.000212056	0.00021048	2456400	12375000	7589950	12643000	6929100	18697500	13410550	14951000	13872600	11730250	18705000	2456400	12375000	5002900	10177000	12505000	12781000	2320200	11538000	17236000	18688000	18707000
A0A4D9CQ74	W7TC67	Ferredoxin--NADP(+) reductase (EC 1.18.1.2)	ferredoxin-NADP+ reductase activity [GO:0004324]	0	0	1.07965	1.13184	1.39712	0.00387472	0.00418333	0.00438558	0.00541345	0.000513081	0.000564055	0.000467991	0.000120127	0.00351191	0.00423752	0.00373055	0.00481518	0.00400426	0.00391954	0.0048555	0.00438169	0.0055439	0.00530739	0.00538905	200140000	427540000	220995000	390745000	215365000	371710000	331915000	319580000	393015000	290310000	477355000	200140000	427540000	165620000	276370000	421050000	360440000	188330000	242400000	328280000	375520000	367900000
A0A4D9CZK9	W7T4A3	Udp-glucose 4-epimerase	UDP-glucose 4-epimerase activity [GO:0003978]	galactose metabolic process [GO:0006012]	0	0.86084	1.09978	1.62281	2.53064e-05	2.17848e-05	2.78314e-05	4.10676e-05	4.54658e-06	8.70863e-07	1.89459e-06	1.31759e-05	2.85214e-05	2.20915e-05	2.19136e-05	2.08567e-05	2.25841e-05	2.71264e-05	2.99774e-05	2.63904e-05	2.95491e-05	5.54348e-05	3.8219e-05	1625400	2228900	1423055	1692750	1122355	1970550	1990600	1739650	2312190	3076600	3380800	1625400	2228900	449510	2396600	1859000	1526500	1954200	290510	2315700	2549500	1391600
W7TX01	A0A4D9D7H1	Pyrroline-5-carboxylate reductase (EC 1.5.1.2)	pyrroline-5-carboxylate reductase activity [GO:0004735]	L-proline biosynthetic process [GO:0055129]	0	1.0113	1.27921	1.34648	0.000100028	0.000101159	0.000127958	0.000134686	1.78718e-07	1.95233e-05	1.07385e-05	2.82517e-06	9.99019e-05	0.000100155	8.13779e-05	0.000101684	0.000120414	0.000116276	0.000137399	0.000130198	0.000131542	0.000135502	0.000137013	5693300	10105000	4929250	8254350	6304400	10135350	9358650	8955450	9191550	7471600	12151500	5693300	10105000	3158300	6700200	9276900	7231800	7324800	5284000	10423000	10367000	9903700
W7TD66	A0A4D9CPD1	Peptidyl-prolyl cis-trans isomerase (PPIase) (EC 5.2.1.8)	peptidyl-prolyl cis-trans isomerase activity [GO:0003755]	protein folding [GO:0006457]	0	1.40959	1.36496	1.85804	0.000265371	0.000374065	0.000362221	0.00049307	5.26143e-05	5.05622e-05	3.40136e-05	0.000103987	0.000228167	0.000302575	0.00031795	0.000416083	0.000388162	0.000350863	0.000400461	0.00033534	0.000420207	0.000612155	0.000446849	13003000	30528000	19426000	33729500	20526500	31916000	27562000	24261500	30238000	32933000	39612000	13003000	30528000	11640000	27212000	31645000	35814000	21642000	19411000	31984000	30681000	33151000
K9ZWJ0	K9ZWJ0	50S ribosomal protein L29 (Ribosomal protein L29)	structural constituent of ribosome [GO:0003735]	translation [GO:0006412]	chloroplast [GO:0009507]; ribosome [GO:0005840]	0.810898	1.7756	0.829984	0.000429177	0.000348019	0.000762048	0.00035621	0.000110149	9.66953e-05	0.000206068	4.5435e-05	0.000507064	0.00035129	0.000236528	0.000398536	0.000408992	0.000550953	0.000962692	0.000772499	0.000324516	0.000335849	0.000408264	28897000	35443000	15674500	32362500	20649250	45644500	63608000	50941000	23020000	18642500	36206000	28897000	35443000	3534000	27815000	37812000	26913000	32262000	9036500	47396000	51372000	39917000
A0A4D9CVP5	W7TUV6	Chaperonin cpn60 tcp-1	ATPase activity [GO:0016887]; ATP binding [GO:0005524]	protein refolding [GO:0042026]	0	0.889316	1.20291	1.84553	2.27989e-05	2.02754e-05	2.74251e-05	4.2076e-05	6.5981e-06	6.81341e-06	3.18391e-06	1.80827e-06	1.81334e-05	2.74645e-05	1.27495e-05	2.20526e-05	2.60241e-05	2.98925e-05	2.38311e-05	2.85519e-05	4.07957e-05	4.41446e-05	4.12877e-05	1033400	2771000	777290	1790250	1374150	2496700	1614650	1970300	2990500	2385400	3655700	1033400	2771000	473780	1080800	2024600	1555900	1470700	1277600	2025500	3404000	1589400
A0A4D9CWP0	W7UAJ0	4-(cytidine-5'-diphospho)-2-C-methyl-D-erythritol kinase (EC 2.7.1.148)	4-(cytidine 5'-diphospho)-2-C-methyl-D-erythritol kinase activity [GO:0050515]; ATP binding [GO:0005524]	terpenoid biosynthetic process [GO:0016114]	integral component of membrane [GO:0016021]	2.69737	3.68933	3.12169	7.09445e-06	1.91363e-05	2.61737e-05	2.21467e-05	2.76211e-06	7.84719e-06	3.61385e-06	1.03291e-05	9.04755e-06	5.14134e-06	1.0595e-05	2.60267e-05	2.07872e-05	3.00249e-05	2.28567e-05	2.56396e-05	1.86899e-05	3.37608e-05	1.39894e-05	515610	518730	720986	2107650	1058650	2591250	1572600	1855550	1460375	1746500	1242250	515610	518730	79271.5	1362700	1682700	2532600	1551400	565900	2141400	3298300	1884200
A0A4D9DBA2	A0A4D9D439	Uncharacterized protein	0	0	integral component of membrane [GO:0016021]	14.4499	13.1607	9.6391	8.1702e-07	1.18059e-05	1.07525e-05	7.87534e-06	1.07689e-07	8.52638e-06	2.0823e-06	3.21358e-06	8.93167e-07	7.40872e-07	1.88232e-05	2.31665e-06	1.42777e-05	1.3125e-05	9.90483e-06	9.22776e-06	1.03727e-05	9.00348e-06	4.2498e-06	50900.6	74749.5	1052200	187391	702475	809110	680865	468869	729750	452204	375752	50900.6	74749.5	1099100	1005300	121100	253682	1303900	101050	1494600	810920	807300
A0A4D9CQT2	W7U3E1	Uncharacterized protein	0	0	0	1.03429	1.03237	0.116966	1.33095e-05	1.37659e-05	1.37404e-05	1.55676e-06	2.21394e-06	9.8733e-06	4.96394e-06	5.31533e-07	1.4875e-05	1.1744e-05	2.06309e-05	1.82162e-05	2.45081e-06	1.85728e-05	8.65463e-06	1.39936e-05	1.1894e-06	2.16625e-06	1.31464e-06	847710	1184900	1067340	1482135	129869	801415	552815	985985	72083.1	114816	116832	847710	1184900	1564600	570080	2123800	840470	134063	125675	1776800	1529500	73330.3
A0A4D9DC09	W7UC31	PDZ domain protein	0	0	0	5.18553	6.91289	10.7987	2.60422e-05	0.000135043	0.000180027	0.000281222	3.41282e-05	3.06492e-05	5.30438e-05	8.27973e-05	1.90995e-06	5.01745e-05	0.000143407	0.000160642	0.00010108	0.000177238	0.00023441	0.000128433	0.000187803	0.000345541	0.000310323	108846	5062300	7512150	12960200	5464200	15727650	16723150	12468550	16747730	18706000	27396500	108846	5062300	10486000	4538300	3805400	22115000	4486000	6442400	27045000	3199300	28256000
W7TGL9	A0A4D9CWT7	Receptor expression-enhancing protein 6	0	0	integral component of membrane [GO:0016021]	1.00713	1.90014	1.91563	0.000103615	0.000104354	0.000196882	0.000198487	5.39215e-05	1.37309e-05	2.6749e-05	2.86505e-05	6.54865e-05	0.000141743	9.10784e-05	0.000118499	0.000103484	0.000204918	0.000218692	0.000167036	0.000179227	0.000231412	0.000184823	3732000	14301000	5679050	9617100	5774505	17972500	15283900	11612200	13389650	13233250	16355000	3732000	14301000	2855100	8503000	10510000	8724200	2850100	8698910	21835000	14355000	21590000
A0A4D9D6Y2	W7TR79	Uncharacterized protein	0	0	0	3.8125	3.16701	1.51227	6.14952e-06	2.3445e-05	1.94756e-05	9.29973e-06	3.72008e-06	4.80293e-06	7.18675e-06	4.39668e-06	3.51902e-06	8.78001e-06	2.36544e-05	2.81398e-05	1.85408e-05	1.12501e-05	2.26368e-05	2.45399e-05	1.14262e-05	4.24408e-06	1.22289e-05	200545	885850	1407800	2280800	995244	1363500	1525000	1786150	881665	245853	1.08625e+06	200545	885850	1022800	1792800	2094300	2467300	890889	1099600	702810	1348300	1378700
A0A4D9DIJ0	W7THR9	Thioredoxin family protein, Glutaredoxin domain-containing protein	protein disulfide oxidoreductase activity [GO:0015035]	glutathione metabolic process [GO:0006749]	0	0.659665	1.11835	0.897205	3.25356e-05	2.14626e-05	3.63862e-05	2.91911e-05	1.46831e-06	1.66141e-06	7.08646e-06	2.59205e-06	3.14974e-05	3.35739e-05	2.03534e-05	2.33728e-05	2.06616e-05	3.76234e-05	4.27727e-05	2.87627e-05	2.95111e-05	2.64539e-05	3.16083e-05	1795000	3387400	1.40782e+06	1896400	1106500	3557150	2924900	2088300	2414255	1563119	2804600	1795000	3387400	56837.2	2758800	2007900	1784900	1017800	1195200	2926700	3858100	3256200
A0A4D9CX32	W7UAA3	Uncharacterized protein	0	0	integral component of membrane [GO:0016021]	0.133047	0.0968525	0.559781	1.69842e-05	2.2597e-06	1.64497e-06	9.50746e-06	6.78425e-06	1.03832e-06	4.31691e-07	7.81441e-06	2.17814e-05	1.21871e-05	3.4002e-06	2.00967e-06	1.36922e-06	1.4133e-06	2.14304e-06	1.37856e-06	8.19384e-06	2.43311e-06	1.78954e-05	1241300	1229600	201347	162904	74480.5	189840	149537	124204	710402	127595	1586050	1241300	1229600	151284	251410	151560	174247	56296.8	92664.1	86291	171640	208040
A0A4D9CUN1	W7T0I0	Uncharacterized protein (Fragment)	0	0	0	1.33023	0.89385	0.454859	1.66068e-05	2.20909e-05	1.48439e-05	7.55374e-06	8.36635e-06	7.00399e-06	4.25978e-06	2.154e-06	1.06909e-05	2.25227e-05	3.01278e-05	1.72901e-05	1.88548e-05	1.05127e-05	1.90284e-05	1.49907e-05	7.84187e-06	9.54917e-06	5.27018e-06	609260	2272400	1678600	1402650	1057510	1172300	1293250	1038110	579915	512255	469255	609260	2272400	1782300	1574900	1455700	1349600	467120	1647900	873129	1015500	1329100
W7TKS2	W7TKS2	Ribulose--bisphosphate carboxylase oxygenase small subunit n-methyltransferase i	protein-lysine N-methyltransferase activity [GO:0016279]	0	0	1.01826	1.4559	2.05553	1.47884e-05	1.50584e-05	2.15303e-05	3.0398e-05	4.09491e-06	3.40187e-06	5.94992e-06	3.4407e-06	1.18928e-05	1.76839e-05	1.18004e-05	1.47871e-05	1.85878e-05	2.71585e-05	2.21286e-05	1.53039e-05	3.28307e-05	2.64614e-05	3.19019e-05	677760	1784200	773520	1199450	1007390	1987500	1506350	993815	2422750	1459100	2838600	677760	1784200	211840	1335200	1225500	1173400	800180	1214600	2459400	2393300	1581700
A0A4D9CQB5	W7U074	Pribosyltran domain-containing protein	0	nucleoside metabolic process [GO:0009116]	0	2.67431	3.37172	5.7947	1.21536e-06	3.25023e-06	4.09784e-06	7.04263e-06	1.47738e-07	1.41181e-06	2.48048e-06	2.24041e-06	1.31982e-06	1.11089e-06	4.56884e-06	3.42108e-06	1.76077e-06	3.15086e-06	2.23034e-06	6.91231e-06	7.50558e-06	9.01539e-06	4.6069e-06	75215.2	112082	267786	278165	91437.9	309050	155967	503157	556160	486565	406817	75215.2	112082	214860	320711	373520	182810	114350	68525.9	180120	396510	221590
A0A4D9CXU8	W7TTS2	Cytochrome c oxidase polypeptide vib	0	0	mitochondrion [GO:0005739]; respiratory chain complex IV [GO:0045277]	1.37954	1.26414	0.605175	0.00078992	0.00108973	0.000998567	0.00047804	1.49721e-05	0.000283529	0.000280419	0.000178592	0.000800507	0.000779333	0.00121269	0.000765476	0.00129102	0.000677166	0.00119333	0.0011252	0.000627518	0.000280267	0.000526336	45620000	78630000	67649000	62200000	67893500	69293500	81191500	75395000	42501000	16334200	46772000	45620000	78630000	71394000	63904000	78140000	46260000	75626000	60161000	66418000	53918000	84669000
A0A4D9D8Z0	W7TC86	Protein transport protein sec61 subunit alpha	0	protein transport [GO:0015031]	integral component of membrane [GO:0016021]	2.9207	3.89985	3.8384	2.46392e-05	7.19638e-05	9.60892e-05	9.45751e-05	1.493e-05	3.34862e-05	2.06056e-05	2.54232e-05	3.51963e-05	1.40821e-05	6.92968e-05	0.000106704	3.98909e-05	0.0001181	7.72588e-05	9.29087e-05	0.000115916	6.64473e-05	0.000101362	2005800	1420800	4549800	8649700	2112650	8849050	5201500	7088500	8079000	3692450	8984500	2005800	1420800	1213200	7886400	8090700	9208700	2193500	2031800	8362400	13042000	4656100
A0A4D9D8Z9	A0A4D9D8Z9	Nucleoside diphosphate kinase (EC 2.7.4.6)	ATP binding [GO:0005524]; nucleoside diphosphate kinase activity [GO:0004550]	CTP biosynthetic process [GO:0006241]; GTP biosynthetic process [GO:0006183]; UTP biosynthetic process [GO:0006228]	integral component of membrane [GO:0016021]	5.91698	4.19497	3.90005	6.41551e-05	0.000379604	0.000269129	0.000250208	3.27201e-05	0.000124965	0.000149983	5.39685e-05	4.10185e-05	8.72917e-05	0.000456232	0.000235402	0.000447179	0.000256451	0.000425048	0.000125887	0.000219881	0.000312518	0.000218225	2337600	8807200	26375500	19093500	23863500	28838500	29046500	8754850	15710500	17820250	19367000	2337600	8807200	22984000	29767000	19362000	18825000	22844000	24883000	20559000	25609000	32068000
A0A4D9D1D3	A0A4D9D1D3	Uncharacterized protein	0	0	0	1.26671	1.90109	1.68275	1.49504e-06	1.89379e-06	2.84222e-06	2.51578e-06	2.41223e-08	3.0081e-07	3.86002e-07	4.40326e-07	1.5121e-06	1.47799e-06	2.24114e-06	1.72034e-06	1.7199e-06	2.66461e-06	3.28505e-06	2.57699e-06	2.85474e-06	2.0181e-06	2.67451e-06	86173	149120	145602	139223	89994.5	254625	226230	176245	214195	110480	238010	86173	149120	45704	245500	98965.9	179480	105130	74859	240870	235300	273950
W7TUB3	A0A4D9CT78	Ion transport	voltage-gated potassium channel activity [GO:0005249]	regulation of ion transmembrane transport [GO:0034765]	voltage-gated potassium channel complex [GO:0008076]	1.33683	1.97674	3.30733	4.15952e-06	5.56056e-06	8.22229e-06	1.37569e-05	1.33343e-06	2.31112e-06	4.10659e-06	5.39219e-06	5.1024e-06	3.21665e-06	5.33802e-06	7.9749e-06	3.36875e-06	5.21805e-06	1.29017e-05	6.54715e-06	9.27566e-06	1.97411e-05	1.2254e-05	290780	324540	333320	648585	183056	747060	882910	592738	686625	1059800	1085265	290780	324540	165340	501300	891490	405680	140361	225750	435200	502000	992120
A0A4D9DF31	W7TMI6	10 kDa chaperonin	ATPase activity [GO:0016887]; ATP binding [GO:0005524]	protein folding [GO:0006457]	0	3.48157	3.32459	1.14081	0.000268839	0.000935981	0.000893779	0.000306693	0.000197369	0.000387437	0.000309827	3.1203e-05	0.000129278	0.000408399	0.00111863	0.00119833	0.000490979	0.00110698	0.000538378	0.00103598	0.000303938	0.000276959	0.000339182	7367400	41205000	60302500	97238000	27677500	74495500	37261000	78450500	20025500	15954650	30326950	7367400	41205000	74653000	45952000	104130000	90346000	10812000	44543000	96908100	101320000	47671000
A0A4D9D7K1	W7TJE3	Heat shock protein	adenyl-nucleotide exchange factor activity [GO:0000774]; chaperone binding [GO:0051087]; protein homodimerization activity [GO:0042803]	protein folding [GO:0006457]	0	1.96417	1.76878	2.28446	2.85966e-05	5.61684e-05	5.05812e-05	6.53276e-05	8.08461e-06	1.27823e-05	5.76133e-06	1.43725e-05	2.28799e-05	3.43133e-05	5.02314e-05	7.08396e-05	4.74343e-05	5.50606e-05	4.40819e-05	5.26011e-05	4.89541e-05	7.11693e-05	7.58595e-05	1303900	3462000	3138100	5756350	2.31211e+06	3839000	3043150	3552450	3389850	4087400	6724200	1303900	3462000	1549500	4726700	7253300	4259400	4541500	82724.6	5837000	3891000	3787000
K9ZX76	K9ZX76	30S ribosomal protein S16, chloroplastic	structural constituent of ribosome [GO:0003735]	translation [GO:0006412]	chloroplast [GO:0009507]; ribosome [GO:0005840]	0.511621	0.855683	0.347017	0.00092803	0.000474799	0.000794099	0.000322043	0.000449178	0.000165233	0.000171478	8.34115e-05	0.00124565	0.000610413	0.000323306	0.000650991	0.000450101	0.000798521	0.000620453	0.000963323	0.000416939	0.00026033	0.000288858	70988000	61587000	19569000	52794000	22372850	63602500	42324500	68921500	28902000	13734500	25662000	70988000	61587000	12608000	26530000	52460000	53128000	38906000	5839700	62434000	81526000	45679000
W7T8I0	A0A4D9CVF2	Light-harvesting protein	chlorophyll binding [GO:0016168]	photosynthesis, light harvesting [GO:0009765]; protein-chromophore linkage [GO:0018298]	chloroplast [GO:0009507]; membrane [GO:0016020]	0.561486	0.379403	0.555276	0.0017311	0.00097199	0.000656787	0.00096124	0.000264527	0.000215998	0.00040889	0.0003444	0.00154406	0.00191815	0.000975389	0.000754312	0.00118627	0.000959979	0.000818635	0.000191747	0.00113275	0.000564761	0.00118621	87994000	193530000	59180000	61544500	62252500	19887250	51971750	17449800	75852000	33025700	105073000	87994000	193530000	37443000	80917000	111070000	12019000	70769000	53736000	128520000	37621000	2153500
A0A4D9D1E6	A0A4D9D1E6	Uncharacterized protein	sequence-specific DNA binding [GO:0043565]	0	0	0.363155	0.517353	0.451913	8.97379e-05	3.25888e-05	4.64261e-05	4.05538e-05	3.08765e-05	1.11853e-05	1.69376e-05	6.72322e-06	0.000111571	6.7905e-05	3.31843e-05	2.11175e-05	4.34644e-05	2.75428e-05	6.02775e-05	5.14582e-05	4.42782e-05	4.45906e-05	3.27925e-05	6358300	6851200	1868900	1712700	2221650	3194600	4043200	3492350	3210200	2445250	2911450	6358300	6851200	1879300	1858500	1716900	1708500	3165600	1277700	2003000	2982000	3407200
A0A4D9DC73	W7U263	Heat shock protein 70	ATPase activity [GO:0016887]; ATP binding [GO:0005524]; unfolded protein binding [GO:0051082]	protein folding [GO:0006457]	0	0.997789	0.855399	1.0181	0.000191232	0.000190809	0.00016358	0.000194693	2.02521e-05	8.7076e-06	2.73173e-05	4.81581e-06	0.000176912	0.000205552	0.000187884	0.000200603	0.000183941	0.000191874	0.000161508	0.000137357	0.000192279	0.000191562	0.000200239	10082000	20739000	11125445	16271000	9724400	14268500	11109700	10211700	14072445	10759950	17768000	10082000	20739000	8360890	13890000	16510000	16032000	10281000	9167800	18835000	15260000	13277000
W7UA52	W7TDY1	Histone h3	DNA binding [GO:0003677]; protein heterodimerization activity [GO:0046982]	0	nucleosome [GO:0000786]; nucleus [GO:0005634]	2.32372	4.40913	4.77159	0.00161933	0.00376287	0.00713983	0.00772677	0.000102036	0.00215064	0.00195437	0.00222134	0.00154718	0.00169148	0.00525908	0.00473122	0.00129829	0.00805277	0.00847068	0.00489606	0.00708935	0.0101971	0.00589382	88172000	170660000	314380000	385650000	64649500	710385000	578940000	467392000	506945000	541630000	526300000	88172000	170660000	221600000	407160000	646360000	124940000	111100000	18199000	666500000	780500000	640270000
W7TJH4	A0A4D9DBI6	Uncharacterized protein	0	0	0	1.06946	0.946837	0.304433	0.000125257	0.000133957	0.000118598	3.81323e-05	4.24228e-06	3.43037e-05	1.98906e-05	3.3182e-05	0.000128257	0.000122257	0.000129513	0.000102092	0.000170266	0.000140856	0.000112376	0.000102562	2.73412e-05	1.16891e-05	7.53666e-05	7309200	12335000	7516500	8275000	8927850	9377850	7577350	8232350	1709300	684630	6700700	7309200	12335000	6402400	8630600	7629200	8920800	10228000	7627700	13289000	11810000	6945700
T1RH13	T1RH13	Photosystem I reaction center subunit VIII (PSI-I)	0	photosynthesis [GO:0015979]	chloroplast thylakoid membrane [GO:0009535]; integral component of membrane [GO:0016021]; photosystem I [GO:0009522]	3.15002	1.54351	4.21506	0.00123682	0.00389602	0.00190905	0.00521328	0.000733108	0.00110633	0.00104758	0.000799143	0.000718438	0.00175521	0.00339136	0.0051647	0.003132	0.00272697	0.000728283	0.00227189	0.00613581	0.00477055	0.0047335	40943000	177090000	229760000	417285000	176520000	5.32494e+07	5.31934e+07	224655948	455450000	240099500	416905000	40943000	177090000	29650000	429870000	204830000	629740000	69330000	283710000	459560000	148717	106350000
A0A4D9CYL3	W7U6U3	26s proteasome regulatory subunit n7	enzyme regulator activity [GO:0030234]	0	proteasome complex [GO:0000502]	1.92377	3.62843	3.12478	1.84428e-06	3.54796e-06	6.69183e-06	5.76296e-06	5.94e-07	1.61996e-06	2.14999e-06	1.95748e-06	2.2643e-06	1.42426e-06	2.34331e-06	5.3896e-06	2.91098e-06	9.11527e-06	5.94668e-06	5.01354e-06	6.12489e-06	7.51422e-06	3.64978e-06	129040	143699	136135	437795	145158	676220	392660	377450	461015	373669	321188	129040	143699	115265	157005	530430	345160	247137	43178.9	554170	1109700	242740
A0A4D9D3S4	W7TBK6	Uncharacterized protein	0	0	integral component of membrane [GO:0016021]	0.394548	0.295694	0.176406	3.48718e-05	1.37586e-05	1.03114e-05	6.1516e-06	2.47894e-06	5.33142e-06	5.57328e-06	9.8145e-07	3.66247e-05	3.31189e-05	1.16037e-05	9.84191e-06	1.98302e-05	1.24333e-05	1.4512e-05	3.9888e-06	5.55271e-06	7.28426e-06	5.61784e-06	2087200	3341500	789765	800145	1039625	1763150	1000675	364764	458961	361356	494146	2087200	3341500	86229.6	1493300	1062100	538190	1192800	886450	62570.8	2296800	1229500
W7TX20	A0A4D9DD95	Light-harvesting protein	chlorophyll binding [GO:0016168]	photosynthesis, light harvesting [GO:0009765]; protein-chromophore linkage [GO:0018298]	chloroplast [GO:0009507]; integral component of membrane [GO:0016021]	0.747043	0.931033	0.670621	0.00404637	0.00302281	0.0037673	0.00271358	0.000703566	0.000424062	0.000181395	0.000256242	0.00454387	0.00354888	0.00261166	0.0034587	0.00299808	0.00394227	0.00377953	0.0035801	0.0024549	0.00296731	0.00271854	258950000	358060000	160453000	280580000	156090000	301525000	259300000	245125000	168875000	161320000	240810000	258950000	358060000	91896000	229010000	290460000	270700000	190860000	121320000	396650000	302620000	300430000
A0A4D9CUC9	W7TJF5	Nucleoredoxin	0	0	0	0.962575	1.25236	1.65365	4.11916e-05	3.965e-05	5.15866e-05	6.81165e-05	3.33397e-07	1.16348e-05	7.73268e-06	3.5561e-06	4.14274e-05	4.09559e-05	2.62565e-05	4.54364e-05	4.72572e-05	4.64106e-05	6.04755e-05	4.78737e-05	6.53288e-05	7.21213e-05	6.68994e-05	2360900	4132200	1645795	3678400	2531800	4595500	4151500	3226100	5004200	3827900	5926550	2360900	4132200	786990	2504600	2795400	4561400	2318100	2745500	3975700	4346400	4844600
A0A4D9CV16	W7TPW2	Uncharacterized protein	0	0	0	1.3583	1.42664	0.25512	6.87277e-05	9.3353e-05	9.80499e-05	1.75339e-05	5.57139e-05	1.4371e-05	4.56156e-05	1.49188e-05	2.9332e-05	0.000108123	9.26519e-05	7.93454e-05	0.000108062	0.00010319	5.00822e-05	0.000140878	1.00625e-05	7.82693e-06	3.47121e-05	1671600	10909000	5445300	6411000	6200400	5595800	3413650	8782900	616310	454370	3104325	1671600	10909000	4294900	6595700	3178600	9643400	1328800	11072000	10715000	7545400	3646200
A0A4D9D027	W7TG46	Plasma membrane ATPase (EC 7.1.2.1)	ATP binding [GO:0005524]; P-type proton-exporting transporter activity [GO:0008553]	proton export across plasma membrane [GO:0120029]	integral component of membrane [GO:0016021]; plasma membrane [GO:0005886]	1.00204	1.1327	1.14297	0.000970115	0.000972092	0.00109885	0.00110881	3.04613e-06	5.73629e-05	5.10318e-05	8.07805e-05	0.000967961	0.000972269	0.00090653	0.000996705	0.00101304	0.00106098	0.00107868	0.00115688	0.00101567	0.00115975	0.00115102	55163000	98096000	53854500	80855000	53726500	89622500	73449000	79355500	71775000	62023500	102178000	55163000	98096000	39608000	68101000	83612000	78098000	54979000	52474000	88693900	101840000	77405000
A0A4D9DCT9	A0A4D9DCT9	5'-nucleotidase (EC 3.1.3.5)	5'-nucleotidase activity [GO:0008253]; magnesium ion binding [GO:0000287]	nucleotide metabolic process [GO:0009117]	cytoplasm [GO:0005737]	0.781228	1.50082	1.9271	6.95221e-06	5.43126e-06	1.0434e-05	1.33976e-05	6.43434e-07	6.22322e-07	2.45439e-06	5.57342e-06	6.49723e-06	7.40718e-06	5.21539e-06	4.94561e-06	6.13277e-06	7.74189e-06	1.25471e-05	1.10131e-05	8.20336e-06	1.92853e-05	1.27041e-05	370270	747340	346650	399575	336915	794070	857155	763530	558515	1015575	1126100	370270	747340	73609	619690	194930	604220	220110	453720	733460	645670	942470
A0A4D9CXK5	W7TUI0	U1 small nuclear ribonucleoprotein a	RNA binding [GO:0003723]	0	0	4.12733	9.88908	7.10716	4.39833e-06	1.81534e-05	4.34955e-05	3.12596e-05	4.18591e-06	1.63366e-05	4.79016e-06	1.48656e-05	1.43845e-06	7.35822e-06	1.19431e-05	3.66844e-05	5.83261e-06	3.83734e-05	4.42486e-05	4.78645e-05	4.65894e-05	1.69063e-05	3.02832e-05	81975.4	742400	816393	2979800	328476	3198450	3011450	3261850	3526450	931085	2680750	81975.4	742400	73985.2	1558800	3602200	2357400	131541	525410	3596700	3244100	3152800
A0A4D9DEQ9	W7U1B6	Anion exchanger family	inorganic anion exchanger activity [GO:0005452]	0	integral component of membrane [GO:0016021]	0.652742	1.20656	1.21128	4.61894e-05	3.01498e-05	5.57302e-05	5.59484e-05	1.47649e-05	6.27726e-06	1.55166e-05	4.07025e-06	3.57491e-05	5.66298e-05	3.47486e-05	3.27024e-05	2.29983e-05	3.99599e-05	5.62506e-05	7.09801e-05	6.04081e-05	5.2434e-05	5.50031e-05	2037300	5713600	1954850	2653250	1292170	3492250	3787250	5044050	4458200	2919550	4885600	2037300	5713600	1976900	1932800	2791800	2514700	547940	2036400	3555800	3592400	3392100
A0A4D9D042	W7U7N3	Cdp-diacylglycerol-inositol 3-phosphatidyltransferase	phosphotransferase activity, for other substituted phosphate groups [GO:0016780]	phospholipid biosynthetic process [GO:0008654]	integral component of membrane [GO:0016021]	6.25323	10.686	4.0957	1.51881e-06	9.49749e-06	1.623e-05	6.22061e-06	9.68968e-07	7.04241e-06	4.78321e-06	5.65924e-06	8.3365e-07	2.20398e-06	3.96925e-06	7.09688e-06	1.74263e-05	1.17536e-05	2.12701e-05	1.56662e-05	1.25535e-05	1.65856e-06	4.44975e-06	47508.8	222368	263995	579249	904755	1271550	1413950	1132075	794930	89953.7	394315	47508.8	222368	55299.7	472690	1073800	84697.5	1133700	675810	624620	1532500	1010600
W7TQX7	A0A4D9CYL9	Lipocalin protein	0	0	0	1.16723	1.31829	1.5525	0.000227944	0.000266063	0.000300495	0.000353882	3.03308e-05	1.57179e-05	6.20447e-05	4.36752e-05	0.000206496	0.000249391	0.000272408	0.000277616	0.000248164	0.000242994	0.000366256	0.000292234	0.00037943	0.000378763	0.000303451	11768000	25162000	16142000	22494500	12908350	23914500	24999000	20967500	26477000	19592000	26887500	11768000	25162000	12074000	20210000	19724000	25265000	15913000	9903700	22686000	20644000	27185000
A0A4D9CQT5	W7TPK9	Acetohydroxy-acid reductoisomerase (Alpha-keto-beta-hydroxylacyl reductoisomerase)	ketol-acid reductoisomerase activity [GO:0004455]; metal ion binding [GO:0046872]	isoleucine biosynthetic process [GO:0009097]; valine biosynthetic process [GO:0009099]	0	0.944483	1.01491	1.38834	0.000436013	0.000411807	0.000442515	0.000605334	1.49422e-05	5.24601e-05	2.44689e-05	7.92695e-05	0.000446578	0.000425447	0.000434983	0.000448686	0.00035175	0.00045861	0.000454578	0.000414357	0.000531478	0.000689087	0.000595436	25450000	42925000	26094000	36406000	18013000	35122500	31009000	29104000	36126500	37007500	52754500	25450000	42925000	17946000	34242000	38659000	34153000	25294000	10732000	44746000	36782000	33463000
A0A4D9CWY6	W7TD84	Transcriptional regulator TACO1-like protein	0	0	0	2.20616	1.67622	2.7401	1.24223e-05	2.74054e-05	2.08224e-05	3.40382e-05	5.63884e-06	8.27098e-06	5.22558e-06	1.01979e-05	1.64095e-05	8.435e-06	1.96995e-05	2.63724e-05	3.61444e-05	2.68082e-05	1.71707e-05	1.84883e-05	3.02145e-05	4.55954e-05	2.63048e-05	935160	851040	1111200	2136500	1920100	1687450	1169350	1.35787e+06	2112750	2430050	2339600	935160	851040	1108300	1114100	1820900	2452100	1930800	1909400	2624500	2140100	1234800
W7TP64	W7TP64	Peptidylprolyl isomerase (EC 5.2.1.8)	peptidyl-prolyl cis-trans isomerase activity [GO:0003755]	0	0	0.614797	0.122225	0.121989	8.10563e-05	4.98331e-05	9.90709e-06	9.888e-06	6.3481e-05	2.89418e-05	7.91528e-06	3.27114e-06	3.61685e-05	0.000125944	3.78409e-05	2.88151e-05	8.28435e-05	1.71899e-05	1.48322e-06	1.10481e-05	1.25641e-05	6.24143e-06	1.08585e-05	2061200	12707000	2336650	2335400	4331000	686274	98656.8	1.04028e+06	1.11947e+06	360238	961950	2061200	12707000	1282000	3391300	2127000	2543800	5100900	3561100	1745800	1301200	71348.6
W7T5Y0	A0A4D9CR27	Dihydroorotase (EC 3.5.2.3)	dihydroorotase activity [GO:0004151]; DNA binding [GO:0003677]; metal ion binding [GO:0046872]	'de novo' UMP biosynthetic process [GO:0044205]; DNA recombination [GO:0006310]; DNA repair [GO:0006281]; DNA replication [GO:0006260]; pyrimidine nucleobase biosynthetic process [GO:0019856]	chloroplast [GO:0009507]; nucleus [GO:0005634]	6.59696	3.12485	5.51737	3.00972e-06	1.9855e-05	9.40493e-06	1.66058e-05	2.02427e-06	1.13502e-05	4.11841e-06	2.65205e-06	1.57835e-06	4.4411e-06	2.88323e-05	7.09689e-06	2.36359e-05	4.74614e-06	1.09079e-05	1.25608e-05	1.35718e-05	1.8483e-05	1.77624e-05	89948.4	448080	1572400	575690	1206335	566465	738775	991020	804860	967870	1576550	89948.4	448080	1848200	1296600	591840	559540	1738800	673870	437450	409600	723330
A0A4D9D8S3	A0A4D9D061	Hydrolase_4 domain-containing protein	0	0	0	0.700168	0.273571	0.407043	6.98286e-06	4.88917e-06	1.91031e-06	2.84232e-06	2.37274e-06	2.9217e-06	1.2861e-06	1.85446e-06	8.66064e-06	5.30508e-06	2.68221e-06	3.78283e-06	8.20247e-06	3.39075e-06	1.06875e-06	1.27143e-06	8.06518e-07	4.43524e-06	3.28521e-06	493560	535250	167756	308500	401724	98438.6	73449.7	70143.2	63718.1	241255	290709	493560	535250	81941.7	253570	537810	79190.8	766900	36547.2	474180	110026	86851.2
A0A4D9DE55	A0A4D9D843	Uncharacterized protein	aspartic-type endopeptidase activity [GO:0004190]	0	0	1.94878	3.23216	3.95074	8.57946e-07	1.67195e-06	2.77302e-06	3.38952e-06	2.95832e-07	4.28109e-07	1.30784e-06	1.03567e-06	6.48762e-07	1.06713e-06	1.22648e-06	2.08028e-06	1.70908e-06	2.33313e-06	4.24409e-06	1.74183e-06	2.20446e-06	4.12115e-06	3.84295e-06	36972.2	107667	68034.1	168790	93561.2	198720	278825	115475	151370	213905	338666	36972.2	107667	73815.5	62252.8	178960	158620	64532.5	122590	176050	245400	152040
W7TCZ6	W7TCZ6	Mg chelatase subunit	0	0	0	0.134017	0.28808	0.7793	7.6835e-05	1.02972e-05	2.21347e-05	5.98775e-05	8.1257e-06	7.70943e-06	3.16448e-06	3.76384e-05	7.10893e-05	8.25808e-05	1.48496e-05	1.46461e-05	1.39587e-06	2.47407e-05	2.30498e-05	1.86135e-05	3.21083e-05	0.000102716	4.48087e-05	4051300	8331900	711071	1.17944e+06	71194.4	3918450	1.68006e+06	1.7764e+06	2.90039e+06	5.03011e+06	4.0151e+06	4051300	8331900	1365700	56442.6	52479.6	2306400	103158	39230.9	166234	4523200	3313700
A0A4D9CY54	W7TUQ6	Nhl repeat containing protein 2	0	0	0	35.9451	23.4402	24.0251	2.42788e-06	8.72703e-05	5.69099e-05	5.833e-05	4.09551e-07	5.38419e-05	2.31705e-05	4.60451e-05	2.71748e-06	2.13829e-06	0.00013611	2.95344e-05	9.61664e-05	3.16937e-05	7.72624e-05	6.17737e-05	9.0571e-05	7.88228e-05	5.59609e-06	154866	215740	7445350	2383635	5005900	2793715	5229300	4155850	5920150	4.6927e+06	496530	154866	215740	8630900	6259800	816770	3950500	6130100	3881700	4884500	517530	5069900
A0A4D9DD94	W7TFY2	Chloroplast sedoheptulose--bisphosphatase	metal ion binding [GO:0046872]; phosphatase activity [GO:0016791]	carbohydrate metabolic process [GO:0005975]	0	2.34962	2.22624	2.16949	0.00126209	0.00296543	0.00280971	0.00273809	6.71789e-05	0.00114347	0.00118766	0.000403373	0.00121459	0.00130959	0.0041865	0.00191985	0.00278994	0.00144434	0.00338125	0.00360355	0.0030521	0.00228316	0.00287901	69218000	132130000	230805000	155815000	152660000	183841000	233990000	260975000	203760000	124185000	254950000	69218000	132130000	257930000	203680000	170840000	140790000	106030000	199290000	182680000	68672000	299010000
A0A4D9CYG8	A0A4D9CYG8	Uncharacterized protein	0	0	0	0.988283	0.793518	0.409636	5.0023e-05	4.94368e-05	3.96941e-05	2.04912e-05	1.74368e-05	1.66351e-05	6.81689e-06	6.73163e-06	3.76933e-05	6.23526e-05	3.28843e-05	4.92729e-05	6.61533e-05	4.37255e-05	4.35334e-05	3.18234e-05	2.18435e-05	2.6444e-05	1.31861e-05	2148100	6291000	1916900	3997800	3504800	4027300	3020750	2308350	1321500	1435500	1165505	2148100	6291000	1590400	2243400	4223600	3772000	3625300	3384300	3756600	4082600	3972000
A0A4D9CTX0	W7TQD7	Peptide-methionine (S)-S-oxide reductase (EC 1.8.4.11)	peptide-methionine (S)-S-oxide reductase activity [GO:0008113]	0	0	1.19954	1.19841	0.795306	4.5774e-05	5.49076e-05	5.48558e-05	3.64043e-05	4.60059e-06	9.42416e-06	1.13553e-06	1.28585e-06	4.90271e-05	4.25209e-05	4.72782e-05	5.20022e-05	6.54423e-05	5.4897e-05	5.59702e-05	5.37003e-05	3.58382e-05	3.54987e-05	3.78761e-05	2794000	4290100	2811050	4217500	3480600	4062450	3790050	3557000	2892075	2.10579e+06	3366500	2794000	4290100	2055700	3566400	4221800	4213200	3456200	3505000	5337300	4424300	3700600
A0A4D9D5I9	W7UA94	Cytochrome c peroxidase	heme binding [GO:0020037]; metal ion binding [GO:0046872]; peroxidase activity [GO:0004601]	response to oxidative stress [GO:0006979]	0	0.367833	0.381051	0.387601	6.48153e-05	2.38412e-05	2.46979e-05	2.51225e-05	2.61718e-05	6.75871e-06	1.815e-06	1.17485e-05	8.33215e-05	4.6309e-05	1.98426e-05	2.00363e-05	3.16447e-05	2.64764e-05	2.47689e-05	2.28484e-05	1.70414e-05	3.85996e-05	1.97264e-05	4748400	4672300	1326355	1626750	1643450	2201400	1683950	1587450	1299805	2087450	1750500	4748400	4672300	248710	2404000	1865300	1388200	2053900	1233000	2104400	2664400	1738400
A0A4D9CQ73	W7TK69	MFS domain-containing protein	transmembrane transporter activity [GO:0022857]	0	integral component of membrane [GO:0016021]	1.54737	4.21303	6.82178	2.40161e-06	3.71618e-06	1.0118e-05	1.63832e-05	8.35662e-07	4.24732e-06	1.40773e-06	2.83459e-06	1.8107e-06	2.99251e-06	6.8395e-07	8.57054e-06	1.89405e-06	9.38353e-06	9.22946e-06	1.17411e-05	1.58268e-05	1.94548e-05	1.38681e-05	103190	301926	41787.3	698948	99061.1	1063412	610227	604275	1092845	967948	1230800	103190	301926	25040.9	58533.7	1218100	179796	116219	81903.2	43161.2	1738000	388824
A0A4D9CXZ8	A0A4D9CXZ8	Uncharacterized protein	0	0	0	1.00456	0.628469	0.445879	0.00688364	0.00691505	0.00432615	0.00306927	0.00198573	0.00294028	0.000375288	0.000456927	0.00828776	0.00547952	0.00991687	0.00404043	0.00678787	0.0039203	0.00439754	0.00466062	0.00263647	0.00302435	0.003547	472310000	552850000	531705000	328040000	360885000	344505000	297785000	305735000	178460000	165520000	315305000	472310000	552850000	673910000	389500000	375630000	280450000	359770000	362000000	308320000	398210000	290800000
A0A4D9D3H6	W7TGU1	Histone family protein dna-binding protein	DNA binding [GO:0003677]	0	0	0.522728	0.574062	0.171629	0.000139833	7.30947e-05	8.02729e-05	2.39993e-05	8.73278e-05	3.44383e-05	4.73873e-05	6.55612e-06	0.000201583	7.8083e-05	3.93187e-05	0.000108159	7.18061e-05	0.000128173	3.34159e-05	7.92296e-05	1.909e-05	3.14446e-05	2.14634e-05	11488000	7878100	2104000	8770250	3861300	5922000	2261950	5124300	1238400	1681600	1904650	11488000	7878100	2689200	1518800	8549200	8991300	3384100	4338500	13066000	9647000	2197000
W7TEP7	A0A4D9D0L9	Histone domain-containing protein	DNA binding [GO:0003677]; protein heterodimerization activity [GO:0046982]	0	nucleosome [GO:0000786]	0.860713	0.810034	0.416179	0.00750938	0.00646342	0.00608285	0.00312524	0.00236689	0.00165364	0.00105319	0.00107061	0.00918302	0.00583573	0.00514241	0.00592987	0.00831796	0.00722751	0.0058662	0.00515483	0.00407437	0.0019647	0.00333665	523330000	588790000	303650000	481170000	445470000	510795000	392040000	356895000	288260000	104396950	295905000	523330000	588790000	232420000	374880000	514420000	447920000	409600000	481340000	588320000	711670000	309920000
A0A4D9D7Z1	W7UBR1	UDPglucose pyrophosphorylase	uridylyltransferase activity [GO:0070569]	0	integral component of membrane [GO:0016021]	0.703037	0.517797	0.901184	2.49826e-05	1.75637e-05	1.29359e-05	2.25139e-05	5.52815e-06	3.56727e-06	3.61428e-06	2.69899e-06	2.88916e-05	2.10736e-05	1.37302e-05	1.81752e-05	2.07857e-05	1.03965e-05	1.70738e-05	1.13374e-05	2.23691e-05	2.52824e-05	1.98902e-05	1646500	2126200	896960	1473000	1046970	1206845	1189295	806730	1543350	1330250	1767750	1646500	2126200	259320	1534600	1333200	1612800	1663400	430540	1055400	787490	1626200
A0A4D9DC12	W7TLC8	Glutathione reductase (EC 1.8.1.7)	flavin adenine dinucleotide binding [GO:0050660]; glutathione-disulfide reductase activity [GO:0004362]; NADP binding [GO:0050661]	cell redox homeostasis [GO:0045454]; glutathione metabolic process [GO:0006749]	cytoplasm [GO:0005737]	0.363518	0.267036	0.220553	5.34595e-05	1.94335e-05	1.42756e-05	1.17906e-05	3.30073e-05	4.55168e-06	3.74865e-06	3.34759e-06	7.67992e-05	3.01197e-05	1.48222e-05	2.39232e-05	1.9555e-05	1.63776e-05	1.65016e-05	9.94763e-06	8.80909e-06	1.11508e-05	1.54119e-05	4376700	3038900	814190	1942500	956846	1799900	1153640	678745	597520	609030	1361275	4376700	3038900	925650	702730	2250300	1634700	1836800	76891.3	1021200	1965000	1634800
A0A4D9D428	W7TYL7	Protein translocase subunit SecA	ATP binding [GO:0005524]	protein import [GO:0017038]; protein targeting [GO:0006605]	integral component of membrane [GO:0016021]	1.06221	1.11049	1.69815	2.98187e-05	3.16736e-05	3.31133e-05	5.06367e-05	1.19644e-05	5.22257e-06	2.05039e-06	3.36926e-06	2.13586e-05	3.82788e-05	2.61139e-05	3.24307e-05	3.64764e-05	3.14464e-05	3.54029e-05	3.24908e-05	4.68069e-05	5.19584e-05	5.31447e-05	1217200	3862100	1619410	2627950	1912450	2667950	2416400	2215050	3296950	2811000	4710300	1217200	3862100	855820	2383000	2327800	2928100	2192900	1632000	2902900	2708800	2627100
A0A4D9D2A5	W7TN78	GrpE nucleotide exchange factor	adenyl-nucleotide exchange factor activity [GO:0000774]; chaperone binding [GO:0051087]; protein homodimerization activity [GO:0042803]	protein folding [GO:0006457]	0	1.47532	1.22856	2.17219	5.72764e-05	8.45012e-05	7.03674e-05	0.000124415	2.49129e-05	2.46758e-05	6.50511e-06	2.72421e-05	3.96604e-05	7.48925e-05	8.82839e-05	5.81524e-05	0.000107067	7.56743e-05	6.31102e-05	7.23177e-05	0.000114655	0.000155193	0.000103398	2260200	7556200	4670900	4715750	5338350	5002800	4373350	4996950	8409800	8207350	9150900	2260200	7556200	6261500	3080300	4647600	4783900	9095800	1580900	8919000	4334800	5670800
A0A4D9D8K7	A0A4D9D8K7	Thioredoxin domain-containing protein	0	0	0	2.9376	2.42257	3.61239	0.000245068	0.000719913	0.000593696	0.000885282	5.3209e-05	0.000396155	0.000246669	0.000174296	0.000207444	0.000282693	0.00117449	0.000536889	0.000448361	0.000358846	0.000850692	0.00057155	0.00108114	0.000827442	0.000747259	11822000	28522000	66654500	43482500	23826500	33622000	56778000	46949000	70530500	44961500	66319500	11822000	28522000	64383000	68926000	35402000	51563000	23872000	23781000	39765000	23412000	43832000
A0A4D9D968	W7UCI7	Heat shock protein	threonine-type endopeptidase activity [GO:0004298]	proteolysis involved in cellular protein catabolic process [GO:0051603]	HslUV protease complex [GO:0009376]; proteasome core complex [GO:0005839]	1.7377	1.49578	0.287462	2.02437e-05	3.51776e-05	3.02803e-05	5.81931e-06	7.45271e-07	2.6506e-05	1.10997e-05	4.74656e-06	2.07707e-05	1.97167e-05	6.55251e-05	1.65629e-05	2.34448e-05	2.54808e-05	2.23879e-05	4.29721e-05	1.12191e-05	3.93267e-06	2.30614e-06	1183700	1989300	3647300	1344500	1.14458e+06	2245950	1.62701e+06	2435150	936682	199826	205721	1183700	1989300	3891000	3403600	1508700	1180300	2227300	61859.8	3104100	1345600	3146300
A0A4D9CZ57	W7TZ53	Lysine-specific demethylase 5d	metal ion binding [GO:0046872]; methyltransferase activity [GO:0008168]	methylation [GO:0032259]	Set1C/COMPASS complex [GO:0048188]	11.3099	5.37814	16.6248	9.67825e-07	1.0946e-05	5.2051e-06	1.60899e-05	9.0824e-07	9.53383e-06	4.37935e-06	1.02414e-05	3.25602e-07	1.61005e-06	5.82671e-06	5.06526e-06	2.19459e-05	4.82499e-06	1.02819e-06	9.76212e-06	2.73644e-05	1.35429e-05	7.36237e-06	18555.7	162444	366232	409104	1147685	65366.3	68232.8	496744	2329285	722490	653710	18555.7	162444	170434	562030	181079	637130	1347700	947670	739310	83643.2	47089.5
W7TP85	A0A4D9D3P6	Heat shock chaperonin-binding protein	0	0	0	2.62621	2.67929	1.26865	2.30207e-05	6.04573e-05	6.16792e-05	2.92053e-05	3.28622e-06	1.87584e-05	1.73713e-05	1.57266e-05	2.0697e-05	2.53444e-05	7.54314e-05	3.94162e-05	6.65243e-05	4.9972e-05	8.16384e-05	5.34272e-05	1.54369e-05	4.63437e-05	2.58354e-05	1179500	2557100	3963700	3204400	3506850	5170000	5548450	3810050	1054875	2481300	2287500	1179500	2557100	5463900	2463500	4236200	2172600	3815800	3197900	4317800	4638100	5701900
A0A4D9CSI8	W7U2K1	Zeaxanthin epoxidase	FAD binding [GO:0071949]	0	0	0.994715	1.36296	1.6688	7.08296e-05	7.04553e-05	9.65379e-05	0.000118201	1.98004e-05	1.50411e-05	1.07763e-05	1.87623e-05	5.68286e-05	8.48307e-05	6.70627e-05	8.69029e-05	5.74003e-05	8.74546e-05	0.000108445	9.37142e-05	0.000137148	9.9629e-05	0.000117825	3238600	8558900	4194300	7046350	2901600	8409550	7399400	6696300	9791150	5553000	10428150	3238600	8558900	2049000	6339600	6827700	7265000	4493400	1309800	6944300	8808500	8010600
K9ZW94	K9ZW94	Photosystem II CP47 reaction center protein (PSII 47 kDa protein) (Protein CP-47)	chlorophyll binding [GO:0016168]; electron transporter, transferring electrons within the cyclic electron transport pathway of photosynthesis activity [GO:0045156]	photosynthetic electron transport in photosystem II [GO:0009772]; protein-chromophore linkage [GO:0018298]	chloroplast thylakoid membrane [GO:0009535]; integral component of membrane [GO:0016021]; photosystem II [GO:0009523]	0.803927	0.929985	1.07126	0.0225202	0.0181046	0.0209434	0.0241249	0.00172473	0.00205721	0.00107317	0.00331762	0.0237397	0.0213006	0.0157334	0.0191657	0.0194146	0.020424	0.0202288	0.0221775	0.02186	0.027933	0.0225817	1352900000	2149100000	932995000	1554100000	1013625000	1643650000	1376000000	1570800000	1561700000	1504350000	2002800000	1352900000	2149100000	694490000	1171500000	1518200000	1590000000	1208500000	818750000	1799100000	1856800000	1430500000
A0A4D9D8Q8	W7UBG5	Ubiquitin-activating enzyme e1	ATP binding [GO:0005524]; ubiquitin-like modifier activating enzyme activity [GO:0008641]	0	integral component of membrane [GO:0016021]	0.941754	1.39204	2.13524	3.88303e-06	3.65685e-06	5.40534e-06	8.29118e-06	2.656e-06	4.7691e-07	9.82831e-07	1.05316e-06	2.00495e-06	5.7611e-06	3.20786e-06	3.60523e-06	4.15748e-06	4.32924e-06	6.25559e-06	5.63119e-06	9.28866e-06	7.19002e-06	8.39487e-06	114260	581260	216534	292685	204984	452685	419580	415930	681970	389900	742955	114260	581260	31369	401700	332300	253070	375490	34478	241010	552110	353260
W7TJV0	A0A4D9CYG0	Thioredoxin domain-containing protein, Peroxiredoxin q	antioxidant activity [GO:0016209]; oxidoreductase activity [GO:0016491]	0	0	1.16205	1.52886	1.48843	0.00013565	0.000157633	0.00020739	0.000201906	5.64548e-07	3.86537e-05	3.75997e-05	1.86945e-05	0.000136049	0.000135251	0.000177035	0.000182742	0.000113121	0.000173005	0.000247539	0.000201625	0.000182973	0.000202392	0.000220353	7753300	13646000	10433450	14801000	6299200	19543500	16997500	14141500	13023800	11259350	19550000	7753300	13646000	8085900	12781000	12159000	17443000	3241600	9356800	12176000	19189000	19898000
A0A4D9CT30	W7TKZ2	Uncharacterized protein	0	0	0	0.505226	0.318194	0.673801	5.87409e-05	2.96774e-05	1.8691e-05	3.95797e-05	1.54284e-05	5.01781e-06	3.09252e-06	1.81204e-05	6.96504e-05	4.78314e-05	2.45185e-05	3.4541e-05	2.99728e-05	1.56903e-05	2.18678e-05	1.8515e-05	2.09833e-05	5.71834e-05	4.05723e-05	3969300	4825900	1494590	2801050	1501600	2448650	1539540	1635460	1.87401e+06	3059050	3598300	3969300	4825900	911980	2077200	2762500	2839600	2477100	526100	370090	2569600	2327700
A0A4D9CRF7	W7T7Q2	Uncharacterized protein	0	0	integral component of membrane [GO:0016021]	0.692727	0.109612	0.51549	5.33822e-05	3.69793e-05	5.85133e-06	2.75179e-05	4.19907e-05	2.31743e-05	7.41977e-06	1.22824e-05	8.30741e-05	2.36902e-05	2.71403e-05	2.03478e-05	6.34497e-05	1.8567e-06	1.44126e-05	1.28471e-06	3.77626e-05	3.08892e-05	1.3902e-05	4734300	2390200	1.3018e+06	1651900	3496700	89212.6	919990	98833.1	1899068	1678250	1.24485e+06	4734300	2390200	2486900	116701	1874500	1429300	2171200	4822200	254960	65546.3	112879
A0A4D9CS93	W7TM82	Thioredoxin m	0	0	0	2.04335	2.30521	1.49756	0.000120604	0.000246437	0.000278018	0.000180613	3.03149e-05	0.000109886	0.000109264	1.57333e-06	9.91685e-05	0.00014204	0.000372725	0.000172637	0.00019395	0.00015232	0.000331456	0.000350278	0.000180593	0.000182196	0.000179049	5651500	14331000	21344500	14028000	10264050	19566000	22667000	24701500	13384800	9880550	15862500	5651500	14331000	19629000	23060000	17639000	10417000	10739000	9789100	13389000	13880000	25252000
A0A4D9D903	W7TIH3	Uncharacterized protein family CreA	0	0	0	0.802775	2.56659	2.4711	3.37613e-06	2.71027e-06	8.66515e-06	8.34277e-06	2.74841e-06	1.0989e-06	1.66456e-06	3.04751e-06	1.43271e-06	5.31955e-06	1.72554e-06	3.89568e-06	2.5096e-06	6.91099e-06	8.86183e-06	1.02226e-05	4.8405e-06	1.03905e-05	9.79732e-06	81648.8	536710	112126	316150	138438	589335	620540	857370	340750	537155	863065	81648.8	536710	35100.5	189151	343570	288730	84576.6	192300	912080	285690	892980
A0A4D9CXW9	W7TB57	Acetyl-synthetase, Acetyl-coenzyme A synthetase (EC 6.2.1.1)	acetate-CoA ligase activity [GO:0003987]; AMP binding [GO:0016208]; ATP binding [GO:0005524]	acetyl-CoA biosynthetic process from acetate [GO:0019427]	0	2.09319	2.53885	2.95025	3.05098e-06	6.38628e-06	7.74598e-06	9.00115e-06	1.90846e-06	2.06542e-06	2.14239e-06	8.07743e-07	1.70149e-06	4.40046e-06	6.47682e-06	8.40494e-06	4.27709e-06	5.45932e-06	9.70677e-06	8.07185e-06	8.4793e-06	9.93155e-06	8.59259e-06	96966	443980	393180	681670	216960	557640	658305	519975	569445	536605	762030	96966	443980	247750	538610	683680	679660	327550	106370	514480	458390	656890
A0A4D9D6Q8	W7TJ69	30s ribosomal protein s1	nucleic acid binding [GO:0003676]	0	chloroplast [GO:0009507]; ribosome [GO:0005840]	0.871442	0.803828	1.25927	0.000261651	0.000228014	0.000210322	0.000329489	5.46238e-05	1.91052e-05	2.68515e-05	2.0229e-05	0.000223026	0.000300276	0.000207027	0.000232618	0.000244396	0.00021809	0.000232434	0.000180443	0.000306458	0.000344381	0.000337627	12710000	30296000	12552000	18843500	12855500	21899500	16240645	12875500	22527000	18755000	29924000	12710000	30296000	7985000	17119000	15857000	21830000	14288000	11423000	18255000	20907000	22892000
A0A4D9CW22	W7TUE6	Delta-aminolevulinic acid dehydratase (EC 4.2.1.24)	2 iron, 2 sulfur cluster binding [GO:0051537]; ATP binding [GO:0005524]; dethiobiotin synthase activity [GO:0004141]; magnesium ion binding [GO:0000287]; porphobilinogen synthase activity [GO:0004655]; pyridoxal phosphate binding [GO:0030170]; transaminase activity [GO:0008483]	biotin biosynthetic process [GO:0009102]; protoporphyrinogen IX biosynthetic process [GO:0006782]		1.49931	1.68029	1.40601	3.05451e-05	4.57966e-05	5.13247e-05	4.29468e-05	9.21727e-06	1.57386e-06	1.22143e-05	7.25964e-06	2.40275e-05	3.70627e-05	4.74242e-05	4.42826e-05	4.5683e-05	4.32747e-05	4.53203e-05	6.5379e-05	4.67569e-05	3.45753e-05	4.75082e-05	1369300	3739400	2732150	3600050	2353150	4875250	3128100	4309950	3306050	1906550	4207450	1369300	3739400	2429000	3035300	4763200	2436900	3152300	1554000	2102400	5865300	3885200
W7TQI2	A0A4D9DBK2	Endo-1,3(4)-beta-glucanase (EC 3.2.1.6)	glucan endo-1,3-beta-glucanase activity, C-3 substituted reducing group [GO:0052861]; glucan endo-1,4-beta-glucanase activity, C-3 substituted reducing group [GO:0052862]	metabolic process [GO:0008152]	integral component of membrane [GO:0016021]	2.45995	1.37743	2.35539	1.24307e-05	3.05788e-05	1.71224e-05	2.9279e-05	2.79247e-06	5.22943e-06	7.65106e-06	5.92793e-06	1.04561e-05	1.44052e-05	2.79646e-05	2.7172e-05	3.65999e-05	1.23254e-05	2.59458e-05	1.30958e-05	3.60072e-05	2.48244e-05	2.70055e-05	595880	1453400	1683600	2212895	1828105	2046150	1828390	884985	2761900	1362350	2413700	595880	1453400	1128400	2238800	3449400	976390	3078000	578210	923029	1304300	2788000
A0A4D9D271	W7TJY6	Phosphoglycerate kinase (EC 2.7.2.3)	ATP binding [GO:0005524]; phosphoglycerate kinase activity [GO:0004618]	glycolytic process [GO:0006096]	integral component of membrane [GO:0016021]	0.883123	0.955377	1.03951	0.00483245	0.00426764	0.00461681	0.00502339	0.000227417	0.000158176	0.000294183	0.000344325	0.00499325	0.00467164	0.00441149	0.00409825	0.00429319	0.00486088	0.00469938	0.00429016	0.00478895	0.00541871	0.00486253	284560000	471340000	264105000	332275000	226160000	367145000	319810000	307265000	340305000	295620000	430945000	284560000	471340000	184240000	343970000	318820000	345730000	247770000	204550000	465530000	399730000	334560000
A0A4D9D5D4	A0A4D9CVK4	Uncharacterized protein	0	0	0	1.49089	2.18866	2.53161	6.84122e-06	1.01995e-05	1.49731e-05	1.73193e-05	4.20861e-06	4.24339e-07	5.86742e-06	1.62656e-06	3.86528e-06	9.81715e-06	9.75242e-06	1.02493e-05	1.05967e-05	1.12965e-05	1.18831e-05	2.17398e-05	1.84114e-05	1.54499e-05	1.80966e-05	220278	990491	594160	825755	613101	896492	860795	1507700	1316265	912287	1606700	220278	990491	364110	824210	89009.6	1562500	81202.9	1145000	1758300	164884	1628100
W7U0I9	A0A4D9DHB4	Uncharacterized protein	0	0	integral component of membrane [GO:0016021]	0.701641	0.949044	1.14834	0.000236365	0.000165843	0.000224321	0.000271428	5.51112e-05	2.36882e-05	2.69536e-05	6.34966e-05	0.000275334	0.000197395	0.000153542	0.000150837	0.000193151	0.000199634	0.000220251	0.000253078	0.000215222	0.000340305	0.000258757	15691000	19916000	9456150	12260800	10225495	17814500	15004500	17640500	16138900	18197000	22941000	15691000	19916000	5306300	13606000	15981000	8540600	10659000	9791990	16200000	19714000	15915000
W7T5W5	A0A4D9CZF5	Methyltransf_11 domain-containing protein	methyltransferase activity [GO:0008168]	0	0	0.460793	0.785863	1.03366	1.26531e-05	5.83047e-06	9.94362e-06	1.3079e-05	3.98185e-06	1.14983e-06	1.10703e-06	3.51245e-06	9.83753e-06	1.54687e-05	6.90223e-06	4.61591e-06	5.97328e-06	1.0588e-05	1.05775e-05	8.66535e-06	9.11517e-06	1.43173e-05	1.58047e-05	560630	1560700	466266	376466	336761	922405	738695	639630	651445	729805	1397750	560630	1560700	66001.5	866530	659720	93211.3	131202	542320	1068900	808710	1036100
A0A4D9DFP4	W7U415	Thioredoxin	protein disulfide oxidoreductase activity [GO:0015035]	glycerol ether metabolic process [GO:0006662]	0	1.61816	2.37196	1.9907	0.00063154	0.00102193	0.00149799	0.00125721	8.09674e-05	0.000368019	0.000520068	0.000211714	0.000574287	0.000688793	0.00144065	0.000749772	0.000875372	0.00094812	0.00198198	0.00156386	0.00125557	0.00146973	0.00104632	32728000	69495000	83565500	60789000	44504000	101035000	134515000	101129550	83766050	79866500	92704000	32728000	69495000	71407000	95724000	58262000	63316000	66074000	22934000	100990000	66460000	135610000
A0A4D9CU23	A0A4D9CU23	Uncharacterized protein	0	0	0	2.42599	1.74886	4.48596	0.000128497	0.000311733	0.000224724	0.000576432	0.000114874	0.000165395	6.39189e-05	0.000118554	4.72689e-05	0.000209725	0.000502556	0.00020956	0.000223083	0.000151639	0.000270189	0.000252342	0.000450295	0.000593434	0.000685567	2693800	21160000	26677500	16989500	12492000	16842650	18940500	21356400	30020000	32443500	60888000	2693800	21160000	35273000	18082000	16157000	17822000	5721000	19263000	20120000	6147300	27538000
A0A4D9D252	W7TQA6	Fructokinase	kinase activity [GO:0016301]	0	0	1.27642	2.95746	2.67723	4.3657e-05	5.57247e-05	0.000129114	0.00011688	4.17738e-06	3.25378e-05	7.01985e-06	3.89184e-05	4.66108e-05	4.07031e-05	5.49797e-05	8.86286e-05	2.35659e-05	0.000129626	0.000121852	0.000135863	9.48367e-05	0.000161816	9.39868e-05	2656300	4106700	3443350	7198900	1.15057e+06	10414750	8300350	10154050	8125550	8877750	8354450	2656300	4106700	1659900	5226800	8673100	5724700	2238000	63144.9	11196000	12036000	8793500
A0A4D9D1H3	A0A4D9CNU0	EXPERA domain-containing protein	cholestenol delta-isomerase activity [GO:0047750]	sterol metabolic process [GO:0016125]	endoplasmic reticulum membrane [GO:0005789]; integral component of membrane [GO:0016021]	0.859688	0.462411	0.175263	7.59137e-06	6.52622e-06	3.51033e-06	1.33049e-06	6.43434e-06	3.3364e-06	1.1244e-06	8.75678e-07	1.21411e-05	3.04161e-06	4.03248e-06	5.22995e-06	1.03162e-05	2.29628e-06	3.71882e-06	4.5159e-06	2.28639e-06	1.13803e-06	5.67048e-07	691910	306880	245880	424605	542795	191228	252815	310215	154772	60326.4	50210.1	691910	306880	149700	342060	484660	364550	601660	483930	279380	121665	260790
A0A4D9D3X6	W7TW40	Betaine aldehyde dehydrogenase	oxidoreductase activity, acting on the aldehyde or oxo group of donors, NAD or NADP as acceptor [GO:0016620]	cellular aldehyde metabolic process [GO:0006081]	0	1.30146	3.52399	4.63763	1.02e-05	1.32749e-05	3.59445e-05	4.73037e-05	7.98083e-06	8.11631e-06	1.07791e-05	1.12201e-05	1.58433e-05	4.55667e-06	1.65383e-05	1.92515e-05	4.03481e-06	2.86113e-05	4.83208e-05	3.09015e-05	3.68555e-05	4.58931e-05	5.91623e-05	902890	459740	1026970	1565450	200056	3266050	3313350	2190350	2470050	2554850	5253850	902890	459740	536240	1517700	2119000	1011900	353590	46521.9	2417200	2717600	3814500
W7TF76	W7TF76	Histone deacetylase sin3 component	transcription corepressor activity [GO:0003714]	0	nucleus [GO:0005634]	0.582474	0.365457	0.692699	7.37975e-06	4.29851e-06	2.69699e-06	5.11195e-06	2.73458e-06	2.58891e-06	1.02379e-06	3.43019e-07	9.31339e-06	5.44612e-06	1.91727e-06	3.92399e-06	7.05429e-06	3.76624e-06	1.7257e-06	2.59901e-06	5.37854e-06	4.72496e-06	5.23235e-06	530760	549480	94135.6	316373	375530	136954	121214	159094	446195	273756	466779	530760	549480	166579	21692.2	65236.9	567510	369250	381810	551310	94401.2	179506
A0A4D9CTA8	W7T760	Uncharacterized protein	0	0	0	0.770449	0.56357	0.739447	0.000105438	8.12344e-05	5.94215e-05	7.79655e-05	8.05944e-06	1.3973e-05	2.18155e-05	5.2583e-06	9.97387e-05	0.000111137	7.05746e-05	9.70534e-05	7.60751e-05	6.57086e-05	3.51529e-05	7.74032e-05	7.61761e-05	8.3885e-05	7.38354e-05	5684000	11213000	4298550	7874350	4075400	4071250	2359500	5491150	5461150	4462500	6562900	5684000	11213000	2639800	5957300	8298200	7450500	3734700	4416100	5648100	6131900	2010600
A0A4D9D910	W7U882	Rna binding s1 domain protein	nucleic acid binding [GO:0003676]	0	chloroplast [GO:0009507]	1.72951	1.68151	1.6785	0.000168281	0.000291045	0.000282966	0.00028246	7.56547e-05	3.18347e-05	9.76986e-06	3.31971e-05	0.000114786	0.000221777	0.000309582	0.000309266	0.000254286	0.000276629	0.000278052	0.000294218	0.000275531	0.000253275	0.000318575	6541500	22376000	18418000	25074000	13693000	25421500	19166000	20885500	20257000	13836500	28235000	6541500	22376000	13415000	23421000	23996000	26152000	11800000	15586000	22382000	27392000	23451000
A0A4D9CT14	A0A4D9CT14	Uncharacterized protein	0	0	0	0.890708	0.837936	4.69816	1.2971e-05	1.15534e-05	1.08689e-05	6.094e-05	1.37715e-05	1.61178e-06	4.30492e-06	2.54549e-05	3.23309e-06	2.2709e-05	1.17599e-05	9.84834e-06	1.3052e-05	8.32891e-06	1.58394e-05	8.43841e-06	6.78732e-05	8.22099e-05	3.27367e-05	184250	2291200	751945	794680	747050	1389500	1110830	480586	5893905	4883420	2899950	184250	2291200	290390	1213500	252060	1337300	178400	1315700	379294	1157500	1621500
W7TSH6	A0A4D9CQF1	Tautomerase	0	0	0	2.73486	3.34572	2.56564	0.000104366	0.000285428	0.000349181	0.000267766	9.12924e-05	7.68023e-05	3.68182e-05	4.62358e-05	3.9813e-05	0.00016892	0.000364635	0.000211281	0.000280367	0.000316011	0.000388796	0.000342735	0.000309177	0.000276244	0.000217878	2268900	17043000	20443500	17118500	14893000	28432500	26522000	22124500	24029000	15040000	19324000	2268900	17043000	21037000	19850000	14866000	19371000	14986000	14800000	28270000	28240000	28625000
W7TJV5	A0A4D9CQU8	Redoxin domain-containing protein (Fragment)	oxidoreductase activity [GO:0016491]; peroxidase activity [GO:0004601]	0	0	0.564716	1.97802	1.24061	0.000174349	9.84579e-05	0.000344867	0.0002163	6.74742e-05	6.57751e-05	0.000100192	6.63738e-05	0.000222061	0.000126638	4.79006e-05	0.000172821	7.46518e-05	0.00033515	0.000449563	0.000249887	0.000198197	0.000289847	0.000160855	12655000	12777000	3.33117e+06	14042000	3.63528e+06	30990000	31065000	16303500	14134000	15317000	14212800	12655000	12777000	58542.2	6603800	17521000	10563000	7181200	89367.8	36214000	22911000	39069000
A0A4D9D734	W7TLW5	Uncharacterized protein	0	0	0	0.547761	0.823429	1.30713	1.07458e-05	5.88611e-06	8.84838e-06	1.40462e-05	3.87051e-06	1.80505e-06	2.28832e-06	3.18385e-06	1.34826e-05	8.00891e-06	4.16086e-06	5.73591e-06	7.76158e-06	8.3484e-06	1.13453e-05	6.85139e-06	1.22803e-05	1.77216e-05	1.21365e-05	768360	808050	285345	465440	387862	1000635	787435	481355	864325	945340	1076000	768360	808050	21910.3	548780	498810	432070	650960	124764	554530	963270	1038000
A0A4D9DCN1	W7THD6	Geranylgeranyl reductase (EC 1.3.1.83)	FAD binding [GO:0071949]; geranylgeranyl diphosphate reductase activity [GO:0102067]; geranylgeranyl reductase activity [GO:0045550]	chlorophyll biosynthetic process [GO:0015995]; photosynthesis [GO:0015979]	0	1.02459	1.05751	1.42349	0.00281591	0.00288515	0.00297786	0.00400844	0.000767442	7.56637e-05	0.000304126	0.000288039	0.00227325	0.00335858	0.00289777	0.00280397	0.00295372	0.00299108	0.00327516	0.00266734	0.00369018	0.00425123	0.0040839	129550000	338860000	174275000	227250000	158075000	251205000	224255000	188315000	266085000	228570000	362390000	129550000	338860000	117700000	230850000	206130000	248370000	146530000	169620000	284040000	248700000	253710000
A0A4D9D7V9	A0A4D9D7V9	Uncharacterized protein	0	0	0	1.00434	2.75083	4.75576	5.882e-06	5.90754e-06	1.61804e-05	2.79734e-05	5.24457e-06	4.3108e-06	9.0426e-06	5.0298e-06	2.17353e-06	9.59047e-06	2.64654e-06	1.07949e-05	4.28113e-06	1.43877e-05	2.5985e-05	8.16835e-06	2.56019e-05	3.37505e-05	2.45677e-05	123867	967620	136895	873010	234451	1739900	1746600	571275	1852850	1811800	2179950	123867	967620	200810	72979.6	539920	1206100	160812	308090	693110	1956700	1523100
W7TBB8	A0A4D9CUG5	ClpS domain-containing protein	0	protein catabolic process [GO:0030163]	0	1.98645	2.074	0.887105	2.56714e-05	5.09949e-05	5.32424e-05	2.27732e-05	1.60004e-05	3.05293e-06	2.32426e-05	7.41288e-06	1.43574e-05	3.69854e-05	4.78034e-05	5.12942e-05	5.38872e-05	4.13127e-05	3.8387e-05	8.00274e-05	3.11625e-05	1.71072e-05	2.00499e-05	818210	3731600	2878350	4173400	2824150	4031500	2591450	5752100	2181950	1.00536e+06	1780400	818210	3731600	1927400	3829300	5968300	2378500	3250700	2397600	1967400	5644200	2418800
A0A4D9D0U3	A0A4D9D0U3	Lipoxygenase domain-containing protein	metal ion binding [GO:0046872]; oxidoreductase activity, acting on single donors with incorporation of molecular oxygen, incorporation of two atoms of oxygen [GO:0016702]	0	0	3.03968	2.94499	2.4815	1.76013e-05	5.35024e-05	5.18358e-05	4.36778e-05	1.18475e-05	2.46106e-05	4.13754e-06	9.72597e-06	9.2239e-06	2.59788e-05	3.46747e-05	4.4482e-05	8.13504e-05	4.79804e-05	5.62071e-05	5.13201e-05	4.63075e-05	3.29073e-05	5.18185e-05	525660	2621100	2048950	3614850	4197400	5797850	3927000	3123950	3614700	1898930	4571850	525660	2621100	1561000	2536900	4593700	2636000	5545700	2849100	2719200	6064600	5531100
A0A4D9D9V2	A0A4D9D1H3	Peptidase_M24 domain-containing protein	0	0	0	6.27553	6.79328	8.26944	3.7401e-06	2.34711e-05	2.54075e-05	3.09285e-05	2.62668e-06	9.57544e-06	4.62319e-06	2.20445e-05	1.88275e-06	5.59744e-06	1.462e-05	2.21579e-05	3.36354e-05	2.20201e-05	3.06745e-05	2.35281e-05	6.36016e-06	3.74457e-05	4.89797e-05	107296	564748	696975	1794600	1.63758e+06	2586000	2010500	1413450	565614	2127155	4342000	107296	564748	1357600	36350.9	1466400	2122800	3238900	36265	43221.2	4144100	1027900
A0A4D9D369	A0A4D9CS99	AB hydrolase-1 domain-containing protein	0	0	integral component of membrane [GO:0016021]	2.46101	7.28446	5.9654	9.54764e-07	2.34969e-06	6.95494e-06	5.69555e-06	2.24887e-07	6.86113e-07	4.65095e-06	5.13058e-06	7.95745e-07	1.11378e-06	1.55981e-06	2.79778e-06	2.69147e-06	1.23218e-05	4.1004e-06	4.44266e-06	2.3198e-06	1.15996e-05	3.16725e-06	45348.6	112374	86147.4	228052	134876	673800	277420	291275	181262	681274	279544	45348.6	112374	95456.4	76838.4	382310	73795	222077	47675.8	1120900	1080100	267500
A0A4D9DBR4	W7TM16	Uncharacterized protein	0	0	0	3.97685	5.86714	3.98016	1.36783e-06	5.43964e-06	8.02523e-06	5.44417e-06	6.02526e-08	1.61437e-06	3.95482e-06	3.90013e-06	1.32522e-06	1.41043e-06	4.72437e-06	7.28807e-06	4.30647e-06	8.32563e-06	1.18213e-05	3.92878e-06	9.70313e-06	2.04703e-06	4.58234e-06	75522.9	142304	321768	590865	216597	670040	785210	311648	616755	110408	406620	75522.9	142304	34186.4	609350	562610	619120	347710	85484.3	706070	787760	552320
A0A4D9D3X0	A0A4D9D3X0	Uncharacterized protein	0	0	integral component of membrane [GO:0016021]	2.72149	2.63635	5.12157	6.57473e-06	1.7893e-05	1.73333e-05	3.36729e-05	7.56838e-06	3.57524e-06	1.33752e-05	8.14328e-06	1.22308e-06	1.19264e-05	1.53112e-05	2.19737e-05	1.63942e-05	3.49931e-06	3.01969e-05	1.83037e-05	3.69597e-05	2.43999e-05	3.96592e-05	69701.7	1203300	955505	1785950	872800	1.55768e+06	2113950	1404725	2577000	1360780	3506200	69701.7	1203300	476610	1434400	2302300	1269600	857520	888080	518300	80861.9	3034500
A0A4D9D5W5	A0A4D9CX48	W2 domain-containing protein	GTP binding [GO:0005525]; translation initiation factor activity [GO:0003743]	0	0	3.63639	1.85293	5.33134	9.69493e-07	3.52545e-06	1.7964e-06	5.1687e-06	2.36339e-07	1.16093e-06	1.93407e-07	3.43314e-06	8.02376e-07	1.13661e-06	2.28253e-06	4.5818e-06	3.71201e-06	1.65727e-06	1.71468e-06	2.01726e-06	3.79821e-06	9.0754e-06	2.63248e-06	45726.5	114677	127678	372105	193305	59664.5	113216	154368	216500	481705	233610	45726.5	114677	132916	122440	441060	303150	235870	150740	235630	49407.7	69921.4
A0A4D9DBG8	W7TRT9	Heat shock protein Hsp33	unfolded protein binding [GO:0051082]	protein folding [GO:0006457]	cytoplasm [GO:0005737]	1.37717	1.3662	1.64963	7.52784e-06	1.03671e-05	1.02846e-05	1.24182e-05	6.13852e-07	2.79251e-06	3.46676e-06	3.0988e-07	7.9619e-06	7.09379e-06	9.95228e-06	7.80522e-06	1.33438e-05	6.87437e-06	1.38052e-05	1.01741e-05	1.21864e-05	1.27702e-05	1.2298e-05	453740	715720	624710	632710	682620	883115	946930	797200	995965	674865	1091300	453740	715720	294590	954829	591480	673940	966440	398800	564060	671830	1094400
A0A4D9D2T1	W7T848	Uncharacterized protein	0	0	0	0.465447	0.563295	0.140283	4.5286e-05	2.10782e-05	2.55094e-05	6.35285e-06	4.26831e-06	1.40373e-05	1.1784e-05	5.63312e-06	4.22679e-05	4.83042e-05	7.23273e-06	2.07022e-05	3.52997e-05	1.7131e-05	2.04133e-05	3.89838e-05	1.71103e-06	1.26199e-05	4.7276e-06	2408800	4873600	447100	1669477	1833700	1412800	1379400	2531100	107055	671615	416744	2408800	4873600	243010	651190	391254	2947700	2287000	1380400	1542700	1519400	1306200
A0A4D9CWB0	W7U2Z3	Protein-synthesizing GTPase (EC 3.6.5.3)	GTPase activity [GO:0003924]; GTP binding [GO:0005525]; translation initiation factor activity [GO:0003743]; tRNA binding [GO:0000049]	0	0	1.74949	2.18556	2.33591	9.7419e-06	1.70434e-05	2.12915e-05	2.27562e-05	2.91086e-06	1.18296e-06	7.42325e-06	8.6984e-06	1.18002e-05	7.68361e-06	1.80017e-05	1.74073e-05	1.57212e-05	2.7836e-05	2.28131e-05	1.32253e-05	1.44577e-05	2.20051e-05	3.18058e-05	672480	775230	1073270	1418955	812655	1253605	1499005	876970	1246885	1225825	2817800	672480	775230	770440	1376100	2386100	451810	1057300	568010	3199500	1686300	820910
A0A4D9D6T9	W7U767	Uncharacterized protein	ATPase activity [GO:0016887]; ATP binding [GO:0005524]; iron-sulfur cluster binding [GO:0051536]; metal ion binding [GO:0046872]	iron-sulfur cluster assembly [GO:0016226]	0	0.43617	0.586893	1.01167	1.19203e-05	5.1993e-06	6.99596e-06	1.20594e-05	3.82715e-06	2.17626e-06	6.28774e-07	4.85262e-06	1.46265e-05	9.21413e-06	3.55316e-06	7.66668e-06	4.37805e-06	6.39353e-06	6.94623e-06	7.64812e-06	1.03269e-05	1.75405e-05	8.31084e-06	833550	929650	197855	623100	218772	370158	485685	447895	733605	925625	738670	833550	929650	210670	185040	800350	445849	367270	70273.3	1032500	51135.7	689180
A0A4D9D3S7	A0A4D9CTA5	Uncharacterized protein	ATPase activity [GO:0016887]; ATP binding [GO:0005524]	protein refolding [GO:0042026]	0	1.77154	2.08236	0.21181	2.13631e-05	3.78456e-05	4.44856e-05	4.52492e-06	2.68772e-05	2.8585e-05	9.88562e-06	5.50391e-06	2.35802e-06	4.03681e-05	7.08426e-05	2.06429e-05	2.20512e-05	5.21608e-05	4.79654e-05	3.33306e-05	1.08803e-05	1.34426e-06	1.35022e-06	134381	4072900	3676850	1668690	1.27062e+06	3137050	3164400	2148950	565127	72600.2	119451	134381	4072900	5323100	2030600	931280	2406100	219341	2321900	4935100	4357600	1916500
A0A4D9D7Y8	W7TMQ1	Glutathione s-transferase	transferase activity [GO:0016740]; catalytic activity [GO:0003824]	glutathione metabolic process [GO:0006749]	0	1.82233	2.83361	3.03242	1.96766e-05	3.58572e-05	5.57559e-05	5.96677e-05	1.97743e-05	3.83261e-06	3.90098e-06	8.6774e-06	5.69409e-06	3.36591e-05	3.4765e-05	3.26893e-05	4.01174e-05	5.30191e-05	6.02227e-05	5.40259e-05	4.96595e-05	6.50897e-05	6.42538e-05	324500	3396000	2227390	2648500	2177550	5515050	4221250	3586750	4256910	3576750	5682800	324500	3396000	839780	3615000	2291400	3005600	1694700	2660400	4601100	4898300	6131800
W7TFK4	A0A4D9D9B2	Tubulin alpha chain	GTPase activity [GO:0003924]; GTP binding [GO:0005525]; structural constituent of cytoskeleton [GO:0005200]	microtubule-based process [GO:0007017]	microtubule [GO:0005874]	2.39388	4.10622	3.3364	1.03405e-05	2.4754e-05	4.24605e-05	3.45001e-05	9.71371e-06	1.34157e-05	3.05253e-06	4.01753e-06	3.47191e-06	1.72092e-05	2.33248e-05	3.8827e-05	1.211e-05	3.91404e-05	4.30956e-05	4.51456e-05	3.85538e-05	3.05197e-05	3.44268e-05	197860	1736300	1406050	3153500	682620	3463750	2952200	3002900	2646250	1697300	3053000	197860	1736300	933700	1878400	3767200	2539800	267140	1098100	3438900	3568400	3359100
A0A4D9D4Z3	W7TFT4	Ubiquitin-conjugating enzyme	0	0	0	3.02999	3.05016	4.41364	1.56879e-05	4.75342e-05	4.78507e-05	6.92407e-05	6.77873e-06	1.63933e-05	1.75775e-05	2.89555e-05	2.04812e-05	1.08946e-05	5.13783e-05	2.95604e-05	6.16639e-05	2.75607e-05	5.84504e-05	5.75409e-05	3.88227e-05	9.64696e-05	7.24299e-05	1167200	1099200	2977400	2406550	3566365	3595600	4078250	3841400	2140215	5265550	6433600	1167200	1099200	2558400	3396400	3636000	1177100	485830	6646900	3298900	1521600	5669600
K9ZV97	K9ZV97	30S ribosomal protein S18, chloroplastic	rRNA binding [GO:0019843]; structural constituent of ribosome [GO:0003735]	translation [GO:0006412]	chloroplast [GO:0009507]; ribosome [GO:0005840]	2.81605	3.92924	1.98238	0.000119629	0.000336882	0.000470053	0.000237151	9.93529e-05	9.99345e-05	9.49531e-05	0.00011365	4.93763e-05	0.000189883	0.000358779	0.000424053	0.000227815	0.000419807	0.000579572	0.000410781	0.000335169	0.000112572	0.000263713	2813900	19158000	22293500	34279500	11617400	49073500	39353000	34059000	24689500	6192900	23363500	2813900	19158000	11572000	33015000	19238000	49321000	16855000	6379800	19225000	58221000	39926000
W7U1F2	A0A4D9CY18	Cyclin delta-3	0	0	0	0.375785	0.579329	0.749972	1.66516e-05	6.25742e-06	9.64675e-06	1.24882e-05	4.49023e-06	3.48972e-06	1.28161e-06	4.02837e-06	1.98267e-05	1.34765e-05	3.06551e-06	5.72335e-06	9.98339e-06	1.10433e-05	9.3724e-06	8.52454e-06	7.84354e-06	1.50294e-05	1.45918e-05	1129900	1359700	194261	465650	530285	860905	625845	666655	677713	826470	1300075	1129900	1359700	83042.2	305480	664070	267229	533910	526660	768790	1234400	487410
A0A4D9D7Y9	A0A4D9D7Y9	HABP4_PAI-RBP1 domain-containing protein	RNA binding [GO:0003723]	0	0	0.666933	1.04152	1.56995	2.21039e-05	1.47419e-05	2.30217e-05	3.4702e-05	2.14954e-06	5.11082e-06	6.01426e-06	7.45088e-06	2.36239e-05	2.0584e-05	1.84813e-05	1.6826e-05	8.91828e-06	2.11434e-05	2.97509e-05	1.81707e-05	2.93751e-05	3.15145e-05	4.32164e-05	1346300	2076800	1022285	1368060	438741	2137500	2023850	1129215	2081950	1795205	3824150	1346300	2076800	1124400	920170	1830900	905220	814880	62602.2	1643900	2169100	2105900
A0A4D9CSR5	W7TMI5	6-phosphogluconolactonase (6PGL) (EC 3.1.1.31)	6-phosphogluconolactonase activity [GO:0017057]	carbohydrate metabolic process [GO:0005975]; pentose-phosphate shunt [GO:0006098]	0	0.367281	0.584624	0.573552	7.75325e-06	2.84762e-06	4.53273e-06	4.44689e-06	3.51144e-06	9.81838e-07	1.03675e-06	5.19173e-07	1.02362e-05	5.27029e-06	1.81726e-06	3.7724e-06	2.95319e-06	5.61751e-06	3.55183e-06	4.42887e-06	5.02632e-06	4.024e-06	4.29034e-06	583350	531740	121064	305520	154010	357515	237015	327220	440774	203513	379360	583350	531740	24488	217640	247960	363080	185510	122511	475350	532710	182320
A0A4D9DAA1	W7TVQ8	Calmodulin (Leucine zipper-EF-hand-containing transmembrane protein 1) (Mitochondrial proton/calcium exchanger protein)	antiporter activity [GO:0015297]; calcium ion binding [GO:0005509]; ribosome binding [GO:0043022]	calcium ion transport [GO:0006816]	integral component of membrane [GO:0016021]; mitochondrial inner membrane [GO:0005743]	3.66438	2.6708	4.41368	7.39746e-07	2.71071e-06	1.97571e-06	3.265e-06	2.06158e-07	1.71158e-06	4.88373e-08	1.42837e-06	5.9397e-07	8.85522e-07	2.56151e-06	1.07861e-06	4.492e-06	1.96201e-06	2.02994e-06	1.93519e-06	4.91016e-06	2.34079e-06	2.54405e-06	33849.7	89343.8	146664	87306.8	229195	175250	138045	125748	276436	124775	226482	33849.7	89343.8	134998	158330	64363.5	110250	331122	127268	147060	207480	143020
A0A4D9DBG0	W7TVQ5	Transmembrane 9 superfamily member	0	0	integral component of membrane [GO:0016021]	0.485469	1.16989	0.287722	5.11308e-06	2.48224e-06	5.98177e-06	1.47115e-06	4.14031e-06	1.21981e-06	1.74044e-06	5.63131e-07	2.18544e-06	8.04072e-06	1.75529e-06	1.80092e-06	3.89052e-06	5.0489e-06	7.98977e-06	4.90663e-06	2.00302e-06	1.52917e-06	8.81251e-07	124546	811260	107787	146133	213117	535455	539335	344682	161121	78788	78259.9	124546	811260	61984.5	153590	156206	136060	145584	280650	348160	568110	502800
A0A4D9DEZ9	W7TSU9	Electron transfer flavoprotein	0	0	mitochondrial matrix [GO:0005759]	0.525178	2.40165	1.63073	3.8162e-06	2.00418e-06	9.16518e-06	6.22321e-06	3.429e-06	1.10152e-06	2.97781e-06	2.49352e-06	6.24087e-06	1.39153e-06	1.65304e-06	1.12105e-06	3.23846e-06	6.99623e-06	1.25603e-05	7.93901e-06	6.24803e-06	8.70422e-06	3.71736e-06	355660	140397	83524.6	90838.5	175648	801935	860055	445945	520892	477000	326930	355660	140397	133723	33326.1	80046	101631	138095	213202	621280	630400	973470
A0A4D9CQ02	W7TGK2	Peptidyl-prolyl cis-trans isomerase (PPIase) (EC 5.2.1.8)	peptidyl-prolyl cis-trans isomerase activity [GO:0003755]	protein folding [GO:0006457]	0	0.841912	0.614517	0.752125	5.45221e-05	4.59029e-05	3.35048e-05	4.10075e-05	1.39797e-05	8.53273e-06	1.65235e-05	1.16675e-05	6.44073e-05	4.4637e-05	4.16989e-05	5.57219e-05	4.02878e-05	5.22478e-05	2.10429e-05	2.72237e-05	3.38965e-05	3.46531e-05	5.44728e-05	3670500	4503600	2512950	4522150	2128200	2952250	1478490	1629600	2428000	1863200	4836200	3670500	4503600	1672200	3353700	4926900	4117400	2268200	1988200	5523700	3709300	2195200
A0A4D9CN26	A0A4D9CN26	Uncharacterized protein	0	0	0	0.970282	1.09386	0.348539	0.000209064	0.000202851	0.000228687	7.2867e-05	6.30574e-05	7.38802e-05	2.71968e-05	5.5321e-05	0.000164476	0.000253653	0.000152146	0.000287618	0.00016879	0.000236557	0.000198423	0.000251081	6.24922e-05	0.000132641	2.3468e-05	9373300	25592000	8047050	23332500	9266900	17064500	13434500	17536000	3808050	7258400	2.10262e+06	9373300	25592000	10802000	5292100	24166000	22499000	6114800	12419000	21253000	21037000	13092000
A0A4D9D219	W7U450	Thiamine biosynthesis protein	4 iron, 4 sulfur cluster binding [GO:0051539]; carbon-carbon lyase activity [GO:0016830]; metal ion binding [GO:0046872]	thiamine biosynthetic process [GO:0009228]	0	1.46598	2.27278	1.30135	8.41385e-05	0.000123345	0.000191228	0.000109494	1.17413e-05	1.57332e-05	5.18882e-05	4.51876e-05	9.24408e-05	7.58361e-05	0.000141108	0.000117767	0.000111161	0.000131413	0.000224132	0.00021814	0.000122234	0.000146944	5.93039e-05	5268100	7651400	8141500	9560350	5722300	13878000	15328500	15404500	8483650	8008150	5262050	5268100	7651400	7176400	9106600	10801000	8319700	7706000	3738600	12710000	10666000	17090000
W7TIC4	W7TIC4	Heat shock protein hsp20	0	0	0	0.513525	3.10995	1.65234	3.65925e-06	1.87912e-06	1.13801e-05	6.04632e-06	3.29235e-06	9.93416e-07	8.4405e-06	1.75225e-06	5.98729e-06	1.3312e-06	7.62641e-07	2.66536e-06	2.20934e-06	5.73935e-06	7.31719e-06	2.10836e-05	6.95756e-06	7.15518e-06	4.02621e-06	341209	134310	47351.8	217196	124610	592830	505095	1086509	455885	404391	355216	341209	134310	24751.6	69951.9	355770	78623	48029.2	201190	473810	557650	628010
A0A4D9D8N5	W7U2M4	Mitochondrial phosphate carrier protein	inorganic phosphate transmembrane transporter activity [GO:0005315]	mitochondrial phosphate ion transmembrane transport [GO:1990547]	integral component of membrane [GO:0016021]	0.870431	0.527052	0.720379	1.31807e-05	1.14729e-05	6.94691e-06	9.49509e-06	4.51414e-06	3.74309e-06	1.81535e-06	2.34145e-06	1.63727e-05	9.98871e-06	7.34481e-06	1.24279e-05	1.4646e-05	8.25752e-06	4.87484e-06	7.70837e-06	8.74681e-06	1.21192e-05	7.61924e-06	933060	1007800	482077	1.0083e+06	783255	617960	327190	453825	714445	620360	676305	933060	1007800	129254	834900	1058500	958091	731960	834550	544480	957319	278600
A0A4D9CV60	W7TCQ3	Uncharacterized protein	0	0	0	0.415398	0.836231	0.905078	4.39687e-05	1.82645e-05	3.6768e-05	3.97951e-05	2.01993e-05	6.46689e-06	1.13345e-05	1.82243e-05	5.82517e-05	2.96856e-05	1.42725e-05	2.57257e-05	1.47952e-05	2.62543e-05	4.87751e-05	3.52745e-05	2.47225e-05	6.0049e-05	3.46137e-05	3319700	2995100	898670	2095240	743505	3245750	3307850	2422200	2147865	3213600	3075250	3319700	2995100	410840	1386500	3283400	907080	1200700	286310	1600500	3191300	3300200
A0A4D9DAB3	W7TKJ5	Transketolase (EC 2.2.1.1)	metal ion binding [GO:0046872]; transketolase activity [GO:0004802]	0	0	1.1149	1.06317	1.26719	0.00161119	0.00179631	0.00171296	0.00204168	0.000105981	0.000244902	0.000175735	0.000130785	0.00153625	0.00168613	0.00151499	0.00191204	0.0019619	0.00185927	0.00151804	0.00176159	0.00190891	0.00204573	0.00217039	87549000	170120000	89568500	155090000	103304450	133090000	103265000	128108000	135423500	110200000	192410000	87549000	170120000	68007000	111130000	157780000	152400000	113670000	92938900	172880000	158750000	107430000
A0A4D9D908	A0A4D9D0G0	Methyltransf_11 domain-containing protein	methyltransferase activity [GO:0008168]	0	0	18.062	17.2476	28.8035	2.03889e-06	3.68265e-05	3.5166e-05	5.87271e-05	7.71675e-07	1.29036e-05	2.88104e-05	2.56193e-05	1.49323e-06	2.58455e-06	2.41626e-05	4.9957e-05	3.63599e-05	4.62451e-05	5.67922e-05	2.4606e-06	2.96481e-05	7.79739e-05	6.85594e-05	85097.7	260765	1.68035e+06	4049500	1.77802e+06	4248700	3906250	190044	1.50145e+06	4135100	6087400	85097.7	260765	29509.6	3331200	3767000	4332000	3426000	130031	4401600	3833800	4663600
A0A4D9D5D8	W7TQH2	Lactase (EC 3.2.1.23)	beta-galactosidase activity [GO:0004565]; carbohydrate binding [GO:0030246]	carbohydrate metabolic process [GO:0005975]	beta-galactosidase complex [GO:0009341]; integral component of membrane [GO:0016021]	1.60815	1.1432	1.76191	4.77265e-06	7.67514e-06	5.45609e-06	8.40901e-06	1.11095e-06	2.6253e-06	9.37539e-07	8.7546e-07	3.98709e-06	5.55821e-06	6.26783e-06	6.05353e-06	1.0704e-05	4.42924e-06	5.67259e-06	6.26644e-06	7.41175e-06	9.05094e-06	8.76432e-06	227220	560790	355735	491625	532740	374610	381425	531574	656060	501150	776105	227220	560790	343490	367980	582080	401170	918650	146830	379560	414650	334570
A0A4D9D0B5	W7TQP3	AP-1 complex subunit gamma	0	intracellular protein transport [GO:0006886]; vesicle-mediated transport [GO:0016192]	AP-1 adaptor complex [GO:0030121]	1.53665	2.27767	3.43579	3.01765e-06	4.63706e-06	6.87322e-06	1.0368e-05	1.51406e-06	2.07379e-06	1.59366e-06	4.94939e-06	1.94705e-06	4.08825e-06	2.24972e-06	5.66942e-06	5.99206e-06	6.27741e-06	8.67894e-06	5.66331e-06	6.86663e-06	1.60304e-05	8.20694e-06	110960	412480	116699	458890	296234	684305	603545	417200	571005	800590	724190	110960	412480	169318	64079.1	336660	581120	533490	58977.7	565150	556930	811680
A0A4D9DBL2	W7TQM7	Isovaleryl-dehydrogenase	acyl-CoA dehydrogenase activity [GO:0003995]; flavin adenine dinucleotide binding [GO:0050660]	0	0	0.382139	0.73414	0.563454	7.74137e-06	2.95828e-06	5.68326e-06	4.36191e-06	7.01231e-07	1.1361e-06	2.04158e-06	1.14827e-06	8.23722e-06	7.24553e-06	2.17558e-06	4.26136e-06	2.4379e-06	4.69938e-06	8.03047e-06	4.31991e-06	5.44733e-06	3.15971e-06	4.47869e-06	469430	731030	147192	345490	124881	442225	536320	273305	403240	180176	397840	469430	731030	19863.1	274520	330220	360760	174950	74812.1	380010	465580	418870
A0A4D9CT58	W7TM09	aspartic-type endopeptidase activity [GO:0004190]	aspartic-type endopeptidase activity [GO:0004190]	0	0	3.11638	3.52675	3.19639	1.48132e-06	4.61634e-06	5.22423e-06	4.73487e-06	1.04239e-06	1.82614e-06	1.26981e-06	7.12413e-07	7.44235e-07	2.2184e-06	5.33103e-06	2.54094e-06	5.97705e-06	5.41712e-06	6.38657e-06	3.86902e-06	5.4884e-06	4.07232e-06	4.64389e-06	42413.1	223823	322710	205550	298008	422740	431430	211620	417190	224278	411530	42413.1	223823	207750	437670	135030	276070	507840	88175.5	524690	438820	406660
W7U9T4	A0A4D9CZD5	Deoxyribodipyrimidine photo-lyase	deoxyribodipyrimidine photo-lyase activity [GO:0003904]; DNA binding [GO:0003677]	DNA repair [GO:0006281]		2.12641	2.29132	2.69446	2.03901e-06	4.33577e-06	4.67204e-06	5.49403e-06	1.51923e-06	1.11212e-06	5.79113e-07	1.21574e-06	9.64757e-07	3.11327e-06	4.19789e-06	3.29902e-06	5.5104e-06	5.30453e-06	4.16782e-06	4.54376e-06	4.11968e-06	6.42901e-06	5.9334e-06	54980.4	314110	246264	267216	275567	491485	285165	308990	304570	340040	527785	54980.4	314110	196489	296040	221431	313000	460210	90924.9	306990	663290	319680
A0A4D9CUP3	A0A4D9CUP3	PLA2c domain-containing protein	phospholipase activity [GO:0004620]	phospholipid catabolic process [GO:0009395]	0	41.105	43.1759	47.4094	4.5307e-06	0.000186234	0.000195617	0.000214798	9.5889e-07	5.46345e-05	7.65776e-05	4.07486e-05	5.20873e-06	3.85266e-06	0.000243333	0.000134453	0.000180916	0.000122468	0.000189167	0.000275215	0.000196022	0.000261549	0.000186821	296840	388710	14412500	1.09851e+07	10565790	317102	90716.6	19595000	13677000	14036000	16564500	296840	388710	10813000	18012000	21837000	133257	435580	20696000	438080	500010	134193
A0A4D9D251	W7T4L1	Histone H2A	DNA binding [GO:0003677]; protein heterodimerization activity [GO:0046982]	0	nucleosome [GO:0000786]; nucleus [GO:0005634]	0.589994	0.2523	0.35602	0.00537828	0.00317315	0.00135694	0.00191478	0.00386845	0.000405044	0.000927892	0.00111323	0.00811369	0.00264287	0.00358699	0.00315495	0.00277752	0.0020878	0.000313005	0.00167002	0.00102184	0.00156045	0.00316204	462390000	266650000	216390000	255240000	160651500	14773000	21066000	147718500	90228900	77105700	280405000	462390000	266650000	142910000	289870000	170280000	340200000	21763000	299540000	342390000	10792000	18754000
W7U0D4	A0A4D9D296	Succinate--CoA ligase [ADP-forming] subunit alpha, mitochondrial (EC 6.2.1.5) (Succinyl-CoA synthetase subunit alpha) (SCS-alpha)	nucleotide binding [GO:0000166]; succinate-CoA ligase (ADP-forming) activity [GO:0004775]	tricarboxylic acid cycle [GO:0006099]	mitochondrion [GO:0005739]	1.216	1.81514	1.50546	2.69012e-05	3.27119e-05	4.88295e-05	4.04987e-05	9.62023e-06	4.44559e-06	3.47374e-06	9.95053e-06	2.00987e-05	3.37037e-05	3.59156e-05	2.76365e-05	3.45836e-05	4.48753e-05	5.02234e-05	5.13897e-05	2.97153e-05	4.24549e-05	4.93258e-05	1145400	3400500	2321990	2241800	1913950	4103200	3468300	3827000	2209200	2295500	4372150	1145400	3400500	780080	3863900	2299900	2183700	1105600	2722300	4135000	3874100	4332300
A0A4D9CYA6	W7T5I4	Aspartic protease	aspartic-type endopeptidase activity [GO:0004190]	0	0	4.23236	4.60902	3.69831	6.26985e-06	2.65363e-05	2.88979e-05	2.31879e-05	6.8782e-06	4.97336e-06	1.11892e-05	9.73624e-06	1.40624e-06	1.11335e-05	2.12146e-05	2.73277e-05	3.10664e-05	1.98792e-05	2.53951e-05	4.14195e-05	1.85627e-05	3.43746e-05	1.66263e-05	80139.8	1123300	1278640	2217000	1748095	1328435	1673485	3164850	1.32878e+06	1796150	1474400	80139.8	1123300	850080	1707200	2308200	2125800	714890	2781300	1872100	1670600	986270
A0A4D9DBW1	W7U0E2	Cobalamin synthesis protein p47k	0	0	0	51.206	90.9	76.6933	3.56496e-06	0.000182547	0.000324055	0.000273408	8.87582e-07	3.03264e-05	0.000113153	0.000290096	4.19257e-06	2.93734e-06	0.00016603	0.000164064	0.000217547	0.000450025	0.000231034	0.000291106	0.000235711	0.00058051	4.00321e-06	238930	296360	1.159e+07	1.34048e+07	12737965	28125500	15555000	1.4207e+07	16501000	2.83866e+07	354262	238930	296360	19967.7	23160000	26704000	105683	205930	25270000	38396000	42320000	13931000
A0A4D9CS21	A0A4D9CS21	Uncharacterized protein	0	0	integral component of membrane [GO:0016021]	0.415895	0.666843	0.491345	3.31598e-05	1.3791e-05	2.21124e-05	1.62929e-05	3.55711e-06	8.67493e-06	2.44822e-06	2.38973e-06	3.06446e-05	3.56751e-05	9.16154e-06	2.37986e-05	8.41286e-06	1.95928e-05	2.22621e-05	2.44823e-05	1.66824e-05	1.37324e-05	1.8464e-05	1746400	3599400	619847	1931900	447675	1810100	1505350	1533150	1161090	805598	1637750	1746400	3599400	83593.1	1156100	2172600	1691200	442080	453270	1372500	2180400	1439800
A0A4D9D107	A0A4D9DAQ6	VKc domain-containing protein	oxidoreductase activity [GO:0016491]; quinone binding [GO:0048038]	0	integral component of membrane [GO:0016021]	0.518395	0.204478	0.185533	2.23546e-05	1.15885e-05	4.57102e-06	4.14752e-06	5.15237e-07	6.72196e-06	4.9634e-06	4.06686e-06	2.19903e-05	2.27189e-05	1.65582e-05	1.42671e-05	3.94021e-06	1.02794e-05	1.2735e-06	2.1602e-06	1.19971e-06	2.45564e-06	8.78721e-06	1253200	2292200	841662	1157300	209984	506427	89067	136596	98047.6	128744	786477	1253200	2292200	1318500	364823	1186000	1128600	204025	215943	948300	886160	126694
A0A4D9CVL9	A0A4D9CVL9	Uncharacterized protein	0	0	0	1.92437	0.465776	0.407398	8.32955e-05	0.000160291	3.87971e-05	3.39344e-05	7.47376e-05	9.94419e-05	1.07301e-05	1.17235e-05	3.0448e-05	0.000136143	0.00027361	8.75726e-05	0.000119691	2.80547e-05	3.88215e-05	4.9515e-05	2.16445e-05	3.51641e-05	4.49947e-05	1735200	13736000	14138250	7107000	6616100	4178350	2773080	3387950	1586145	1813850	3957130	1735200	13736000	20821000	7455500	7740900	6473100	3903100	9329100	1520500	3624500	4732200
A0A4D9CRZ9	W7U354	3-beta-hydroxy-delta5-steroid dehydrogenase activity [GO:0003854]	3-beta-hydroxy-delta5-steroid dehydrogenase activity [GO:0003854]	steroid biosynthetic process [GO:0006694]	integral component of membrane [GO:0016021]	0.342666	0.371632	0.797827	4.44997e-06	1.52485e-06	1.65375e-06	3.5503e-06	7.1745e-07	6.4926e-07	6.35673e-07	2.22389e-06	4.95728e-06	3.94266e-06	1.00366e-06	2.25215e-06	1.31874e-06	1.09935e-06	1.51434e-06	2.34756e-06	2.54179e-06	6.09977e-06	2.00936e-06	282510	397790	64494.4	182725	68591.1	57234.7	99384.7	155820	210496	310955	178180	282510	397790	23448.9	105540	192410	173040	84599.8	52582.4	130636	61769.9	52699.4
A0A4D9D0R4	W7T8W4	Splicing arginine serine-rich 1 9	RNA binding [GO:0003723]	0	0	0.671071	0.972429	0.506423	8.94921e-05	6.00556e-05	8.70247e-05	4.53208e-05	1.74217e-05	2.07223e-05	1.05999e-05	1.39229e-05	0.000101811	7.71731e-05	5.37678e-05	8.31935e-05	4.32054e-05	9.3816e-05	9.24478e-05	7.48105e-05	2.93209e-05	5.1961e-05	5.46806e-05	5802100	7786300	3173200	6745150	2373400	7481095	6191200	5041250	2280170	2681500	4865750	5802100	7786300	2437200	3909200	6478700	7011600	1552300	3194500	7063900	9884690	5077500
A0A4D9DBH8	W7TTB1	3-ketoacyl-mitochondrial	transferase activity, transferring acyl groups other than amino-acyl groups [GO:0016747]	0	0	2.46928	5.06186	4.02821	9.71804e-06	2.39965e-05	4.91913e-05	3.91463e-05	2.46568e-06	1.05574e-05	2.63725e-05	1.90127e-05	7.97454e-06	1.14615e-05	3.49262e-05	2.32077e-05	1.38557e-05	4.57297e-05	2.47206e-05	7.71237e-05	2.65275e-05	6.10138e-05	2.98975e-05	454460	1156400	2.22906e+06	1882950	701295	3533800	1666400	5650700	1724600	3152600	2646150	454460	1156400	879929	3578200	1986200	1779700	1076100	326490	2798300	5546700	1520900
A0A4D9D9K7	W7TTB8	Prolyl-tRNA synthetase (EC 6.1.1.15)	ATP binding [GO:0005524]; proline-tRNA ligase activity [GO:0004827]	prolyl-tRNA aminoacylation [GO:0006433]	cytoplasm [GO:0005737]; integral component of membrane [GO:0016021]	0.756321	1.35375	2.03922	5.14967e-06	3.89481e-06	6.97135e-06	1.05013e-05	2.35862e-06	1.92147e-06	1.61755e-06	1.98151e-06	6.81747e-06	3.48187e-06	1.92284e-06	4.00013e-06	5.76144e-06	6.27797e-06	5.81609e-06	8.82e-06	8.504e-06	1.05333e-05	1.24666e-05	388520	351300	101692	324935	303135	480295	398205	607375	595205	600028	1108960	388520	351300	136550	66833.8	394490	255380	336090	270180	606330	510520	450070
W7TFQ1	A0A4D9D6M3	Mitochondrial-processing peptidase subunit beta	metal ion binding [GO:0046872]	0	0	1.50896	1.79053	1.48836	0.000121297	0.000183033	0.000217186	0.000180534	4.23848e-05	3.32938e-05	1.23533e-05	2.01798e-05	9.13266e-05	0.000151268	0.000183488	0.000149513	0.000216096	0.000203394	0.000227234	0.00022093	0.000178077	0.000161696	0.00020183	5204600	15262000	11195350	12143800	11683250	16233500	15402000	14798000	12994250	9063150	17863000	5204600	15262000	6781700	15609000	14564000	9723600	9576500	13790000	19040000	17222000	15245000
A0A4D9CX97	W7U9J4	Dihydrolipoyl dehydrogenase (EC 1.8.1.4)	dihydrolipoyl dehydrogenase activity [GO:0004148]; flavin adenine dinucleotide binding [GO:0050660]	cell redox homeostasis [GO:0045454]		0.754704	0.64463	0.488026	0.000155268	0.000117181	0.00010009	7.57745e-05	4.0852e-06	9.09865e-06	1.54414e-05	3.06899e-05	0.000152379	0.000158156	0.000117084	0.000126328	0.000108131	9.81037e-05	0.000116429	8.57379e-05	4.19955e-05	8.33848e-05	0.000101943	8683900	15957000	7062700	10246000	5760400	7683550	7863600	6123100	3128350	4478450	9042800	8683900	15957000	4667000	9458400	10325000	10167000	5620400	5900400	9476800	7975600	7391500
A0A4D9D685	A0A4D9D685	Uncharacterized protein	manganese ion binding [GO:0030145]; metalloaminopeptidase activity [GO:0070006]	0	cytoplasm [GO:0005737]	1.00273	1.3391	1.06269	4.63828e-05	4.65096e-05	6.21111e-05	4.92904e-05	2.03726e-06	8.74472e-06	9.99051e-06	4.20601e-06	4.78234e-05	4.49422e-05	3.79237e-05	4.62003e-05	5.54049e-05	5.30733e-05	6.04212e-05	7.28388e-05	4.61337e-05	5.40652e-05	4.76725e-05	2725400	4534400	2281500	3749950	2926500	4726000	4114600	5019550	3456250	2917600	4236000	2725400	4534400	1537300	3025700	4156800	3343100	3121800	2731200	4423100	5109700	4342300
A0A4D9D8L3	A0A4D9D8L3	Uncharacterized protein	phosphoprotein phosphatase activity [GO:0004721]	0	0	1.03588	1.72732	1.91697	3.60283e-05	3.7321e-05	6.22323e-05	6.90651e-05	2.52452e-05	7.12922e-06	8.39832e-06	1.24854e-05	1.81772e-05	5.38794e-05	3.04288e-05	4.46657e-05	3.68684e-05	5.83241e-05	5.65003e-05	7.18725e-05	6.03323e-05	6.34972e-05	8.33657e-05	1035900	5436100	1975370	3616600	2054350	6460900	3913950	5158200	4555100	3558350	7390800	1035900	5436100	626940	3323800	2828600	4404600	1043800	3064900	2868800	7865200	5056600
W7TST7	A0A4D9CNR0	Endoribonuclease l-psp	0	0	0	3.18638	3.85489	5.24584	1.50393e-05	4.79209e-05	5.79749e-05	7.88937e-05	1.65094e-05	2.09449e-05	3.34364e-05	4.52236e-05	3.36539e-06	2.67132e-05	7.06074e-05	2.93195e-05	4.38356e-05	2.50798e-05	9.19275e-05	5.69173e-05	7.39594e-05	3.63395e-05	0.000126382	191790	2695200	4032150	2379500	2184460	4847500	6347900	4167050	5155550	2.13217e+06	11128350	191790	2695200	3765600	4298700	2599600	2159400	3735400	633520	2659900	1771000	7924000
A0A4D9D6W2	W7TGF1	Malic enzyme	malate dehydrogenase (decarboxylating) (NAD+) activity [GO:0004471]; metal ion binding [GO:0046872]; NAD binding [GO:0051287]	0	0	0.596679	1.25858	0.814779	8.69392e-06	5.18748e-06	1.0942e-05	7.08362e-06	1.24657e-06	1.7293e-07	5.39961e-06	1.07939e-06	9.57538e-06	7.81246e-06	5.38319e-06	5.05528e-06	5.12397e-06	5.43872e-06	1.11556e-05	1.62316e-05	5.84181e-06	7.79674e-06	7.61232e-06	545690	788230	332405	410330	255032	541060	749046	1124510	457670	411525	675715	545690	788230	182390	482420	455730	364930	439640	70423.3	527270	440020	642100
A0A4D9CYN6	W7TMH8	Udp-sulfoquinovose synthase	catalytic activity [GO:0003824]	0	0	1.55854	1.69637	1.78123	0.000142273	0.000221738	0.000241348	0.000253421	6.81431e-05	2.61581e-05	2.28548e-05	1.10851e-05	9.40885e-05	0.000190457	0.000201397	0.000212571	0.000251246	0.000264733	0.000240248	0.000219063	0.000251375	0.000265386	0.000243501	5362000	19216000	12183600	17220000	13223000	25721500	16605000	15702500	17132000	14429000	21577500	5362000	19216000	7881200	16486000	14551000	19889000	14619000	11827000	17618000	30508000	20935000
A0A4D9D3A4	A0A4D9D3A4	4Fe-4S ferredoxin-type domain-containing protein	0	0	integral component of membrane [GO:0016021]	0.707467	0.61142	1.34962	1.05795e-05	7.48465e-06	6.46852e-06	1.42783e-05	8.85763e-07	2.38236e-06	2.11729e-06	3.48534e-06	9.95317e-06	1.12058e-05	4.89862e-06	9.59006e-06	7.96526e-06	6.35054e-06	8.64233e-06	4.41269e-06	1.34948e-05	1.80887e-05	1.12513e-05	567220	1130600	323180	778565	403440	635305	596625	292810	943960	946865	1001170	567220	1130600	79259	567100	885390	671740	615860	191020	603080	528010	742600
A0A4D9D7L9	W7U4Q1	Uncharacterized protein	0	0	integral component of membrane [GO:0016021]	0.871098	0.362515	0.964388	1.80282e-05	1.57044e-05	6.53549e-06	1.73862e-05	8.36331e-06	7.52538e-06	6.68252e-07	6.17246e-06	1.21145e-05	2.3942e-05	7.36718e-06	1.77516e-05	2.19942e-05	5.93217e-06	7.25376e-06	6.42054e-06	1.08603e-05	2.31308e-05	1.81675e-05	690390	2415600	494855	1441200	1211295	723920	488730	339669	971994	1220290	1616800	690390	2415600	82260.2	907450	1644400	1238000	760390	1662200	110102	1005200	442640
T1RGM9	K9ZV21	Magnesium chelatase (EC 6.6.1.1)	ATP binding [GO:0005524]; magnesium chelatase activity [GO:0016851]	chlorophyll biosynthetic process [GO:0015995]	chloroplast [GO:0009507]	1.76827	1.92378	2.3025	0.000180728	0.000319576	0.000347681	0.000416126	0.000142392	2.26981e-05	8.44027e-06	3.1273e-05	8.00419e-05	0.000281414	0.000296636	0.000342024	0.000320067	0.000340686	0.000357056	0.000345303	0.000432392	0.000380072	0.000435913	4561500	28393000	17774500	27703000	16973500	31883500	24580500	24920000	31676000	21403500	38633500	4561500	28393000	12323000	23226000	22901000	32505000	17382000	16565000	27223000	34121000	29646000
A0A4D9D3U0	W7TQ32	Uncharacterized protein	0	0	0	1.39074	2.53546	2.46895	0.001977	0.00274949	0.00501259	0.00488111	0.000575295	0.00124617	0.00198434	0.00159195	0.0015702	0.00238379	0.0038412	0.00301548	0.0013918	0.00314002	0.00709244	0.00480532	0.00547162	0.00609343	0.00307828	89484000	240510000	220345000	244785000	80146000	385625000	481980000	314820000	353690000	326185000	272370000	89484000	240510000	200720000	239970000	274990000	214580000	14342000	145950000	284430000	276620000	494630000
W7TRI0	W7TRI0	Light-harvesting protein	chlorophyll binding [GO:0016168]	photosynthesis, light harvesting [GO:0009765]; protein-chromophore linkage [GO:0018298]	chloroplast [GO:0009507]; membrane [GO:0016020]	0.687998	0.698147	0.597937	0.00678832	0.00467035	0.00473924	0.00405898	0.00151999	0.000704439	0.000763597	0.000769823	0.00786311	0.00571352	0.0048833	0.00388401	0.00524375	0.00557713	0.00455807	0.00408252	0.00410487	0.00480484	0.00326725	448110000	576460000	284495000	314345000	266145000	429680000	319405000	291820000	291025000	258525000	290135000	448110000	576460000	236860000	332130000	226360000	402330000	400130000	132160000	589050000	396590000	462770000
A0A4D9CZX2	W7TNX4	2-hydroxy-3-oxopropionate reductase	NAD binding [GO:0051287]; NADP binding [GO:0050661]; oxidoreductase activity [GO:0016491]	0	0	0.798536	0.395871	1.06735	1.26327e-05	1.00877e-05	5.00092e-06	1.34836e-05	5.39699e-06	4.66186e-06	1.46501e-06	5.40799e-06	8.81646e-06	1.6449e-05	6.21205e-06	8.7901e-06	1.52609e-05	5.0423e-06	3.51566e-06	6.44481e-06	1.01128e-05	1.97214e-05	1.06164e-05	502440	1659600	395810	711135	765640	478360	250883	489370	784670	1038255	939160	502440	1659600	159259	632360	475010	947260	1250700	280580	379130	531870	424850
A0A4D9D5B0	W7TU78	Phosphoribosylpyrophosphate synthetase	magnesium ion binding [GO:0000287]; ribose phosphate diphosphokinase activity [GO:0004749]	nucleoside metabolic process [GO:0009116]; nucleotide biosynthetic process [GO:0009165]	0	2.36738	2.22813	2.67629	6.02846e-05	0.000142716	0.000134322	0.000161339	4.11654e-05	4.45624e-05	3.38755e-05	3.28908e-05	3.11763e-05	8.93929e-05	0.00011253	0.00012172	0.000193898	0.000132529	0.000101378	0.000169058	0.000144438	0.000140335	0.000199244	1776700	9019200	6599200	9888100	10031300	7731700	6957500	11762000	10143050	7684800	17668000	1776700	9019200	5276700	7921700	12089000	7687200	12959000	7103600	15816000	7370100	8093300
A0A4D9CU67	A0A4D9CU67	1-deoxy-D-xylulose-5-phosphate reductoisomerase (EC 1.1.1.267)	1-deoxy-D-xylulose-5-phosphate reductoisomerase activity [GO:0030604]; metal ion binding [GO:0046872]; NADPH binding [GO:0070402]	isopentenyl diphosphate biosynthetic process, methylerythritol 4-phosphate pathway [GO:0019288]	0	1.42244	1.56336	1.65953	0.00011907	0.00016937	0.000186149	0.0001976	1.95758e-05	3.78008e-05	4.24468e-05	2.47404e-05	0.000105228	0.000132912	0.000167261	0.000208181	0.000132668	0.000228601	0.000143707	0.000186137	0.000198462	0.00017244	0.000221899	5996800	13410000	10251550	16891500	7055800	15094000	9839050	13724600	14636050	9561100	19683000	5996800	13410000	5988100	14515000	17921000	15862000	7008800	7102800	21655000	19068000	11120000
W7UA21	A0A4D9D515	Uncharacterized protein	0	0	0	2.13782	1.95596	2.71355	1.05661e-05	2.25884e-05	2.06669e-05	2.86717e-05	4.71869e-06	4.95694e-06	1.32941e-05	3.52071e-06	7.22948e-06	1.39027e-05	1.68646e-05	2.54498e-05	2.54507e-05	1.16073e-05	3.59287e-05	1.44648e-05	2.99181e-05	2.46973e-05	3.13996e-05	412000	1402700	1142203	2062600	1304735	1313040	2396700	1033580	2365410	1257920	2783250	412000	1402700	148906	2135500	1871200	2254000	1816500	792970	1253400	794380	1831700
W7TSR6	A0A4D9D540	60s ribosomal protein l21-a	structural constituent of ribosome [GO:0003735]	translation [GO:0006412]	chloroplast [GO:0009507]; ribosome [GO:0005840]	2.85538	2.70487	2.467	5.61425e-05	0.000160308	0.000151858	0.000138504	1.90063e-05	5.03809e-05	4.30421e-05	6.47746e-05	4.27031e-05	6.9582e-05	0.000135992	0.000126697	0.000218235	0.000126389	0.000127632	0.000201554	6.83736e-05	0.00015105	0.000196087	2433600	7020400	7810150	10256000	11944750	11624800	8559850	11350200	4916700	7643200	17394500	2433600	7020400	7067800	8552500	7652000	12860000	8261500	15628000	7093100	16054000	7195600
A0A4D9CX56	W7TKG6	Bulb-type lectin domain protein	carbohydrate binding [GO:0030246]; identical protein binding [GO:0042802]; potassium channel activity [GO:0005267]	0	integral component of membrane [GO:0016021]	3.15586	3.73929	3.99609	7.52239e-06	2.37396e-05	2.81284e-05	3.00602e-05	7.2332e-06	4.42297e-06	6.78161e-06	1.4383e-05	2.40775e-06	1.2637e-05	2.88219e-05	2.16346e-05	2.07623e-05	3.40473e-05	2.07287e-05	2.96091e-05	3.59172e-05	1.36728e-05	4.05905e-05	137215	1275000	1903530	1746305	1.18911e+06	3012300	1463755	2044550	2783800	715060	3606700	137215	1275000	457760	3349300	630910	2861700	276519	2101700	2417800	3752000	2272600
A0A4D9CZA9	A0A4D9CZA9	Na_H_Exchanger domain-containing protein	solute:proton antiporter activity [GO:0015299]	sodium ion transport [GO:0006814]	integral component of membrane [GO:0016021]	0.841114	1.14854	1.32358	1.34448e-05	1.13086e-05	1.54419e-05	1.77953e-05	6.67186e-07	2.88035e-06	3.08058e-06	2.8102e-06	1.39166e-05	1.2973e-05	8.16062e-06	1.1953e-05	1.38122e-05	1.40494e-05	1.89729e-05	1.33034e-05	1.57844e-05	2.10063e-05	1.65952e-05	793090	1308900	487935	968795	734840	1535450	1305900	968775	1191970	1132200	1469250	793090	1308900	343420	632450	885890	1051700	727240	742440	1041200	1499100	1571800
T1RII9	K9ZWA7	ATP-dependent clp protease ATP binding subunit (Clp protease ATP binding subunit)	ATPase activity [GO:0016887]; ATP binding [GO:0005524]; peptidase activity [GO:0008233]	0	chloroplast [GO:0009507]	1.23559	1.63078	1.64303	0.000116276	0.000143669	0.000189621	0.000191045	4.98781e-05	1.89391e-05	3.32147e-05	1.27915e-05	8.1007e-05	0.000151545	0.000124449	0.000162314	0.000144246	0.000227315	0.000176907	0.000164642	0.000176756	0.00019495	0.000201429	4616500	15290000	7622250	13169000	7503950	18294500	12216450	11434100	13262250	10626750	17871500	4616500	15290000	4477500	10767000	13852000	12486000	9240500	5767400	19433000	21333000	15256000
A0A4D9CMF3	W7TK53	Xylose isomerase (EC 5.3.1.5)	metal ion binding [GO:0046872]; xylose isomerase activity [GO:0009045]	D-xylose metabolic process [GO:0042732]	0	1.40107	2.26952	1.94021	2.70395e-05	3.78843e-05	6.13667e-05	5.24624e-05	2.01386e-06	1.25972e-05	3.68057e-05	1.02658e-05	2.56155e-05	2.84636e-05	5.24216e-05	3.01787e-05	3.10527e-05	3.49428e-05	0.000103406	4.57516e-05	5.90148e-05	5.77411e-05	4.06313e-05	1459800	2871800	3130500	2452400	1599750	5076100	7002550	3287900	3813800	3135250	3603450	1459800	2871800	2222200	4038800	3105000	1799800	2140700	1058800	2960500	3309500	6842700
W7TJJ6	A0A4D9D2J0	Proliferating cell nuclear antigen	DNA binding [GO:0003677]; DNA polymerase processivity factor activity [GO:0030337]	DNA replication [GO:0006260]; regulation of DNA replication [GO:0006275]	nucleus [GO:0005634]	1.43315	3.72872	2.76125	4.38425e-06	6.2833e-06	1.63476e-05	1.2106e-05	5.15408e-06	1.27412e-06	3.74657e-06	1.05748e-06	7.39765e-07	8.02873e-06	7.51317e-06	4.96911e-06	6.36763e-06	1.29218e-05	2.03485e-05	1.57725e-05	1.28887e-05	1.25262e-05	1.0903e-05	42158.4	810050	488210	405466	316369	1437200	1365850	1000475	1011165	661675	965175	42158.4	810050	152820	823600	736460	74471.7	551780	80957.6	664410	1710000	1164400
K9ZV47	K9ZV47	PSI-F	0	photosynthesis [GO:0015979]	chloroplast [GO:0009507]; integral component of membrane [GO:0016021]; photosystem I reaction center [GO:0009538]	1.32787	1.5637	1.58011	0.00282647	0.0037532	0.00441977	0.00446613	0.00027986	0.000272363	0.00046601	0.00103602	0.00262858	0.00302436	0.00344656	0.00396702	0.00384601	0.00464965	0.00388348	0.00472616	0.00529404	0.00330435	0.00480001	149800000	305140000	204535000	321550000	210260000	354375000	265090000	342890000	375365000	178715000	425150000	149800000	305140000	151490000	257580000	297070000	346030000	147970000	272550000	411810000	420190000	288560000
A0A4D9DGG6	W7UBH4	Protochlorophyllide reductase (EC 1.3.1.33)	protochlorophyllide reductase activity [GO:0016630]	chlorophyll biosynthetic process [GO:0015995]; photosynthesis [GO:0015979]	0	0.993521	1.40029	1.35486	0.00031044	0.000308429	0.000434707	0.000420604	4.36413e-05	6.09641e-05	7.71108e-05	4.93796e-05	0.000279581	0.000341299	0.000245543	0.000312472	0.00036727	0.000379814	0.000522867	0.000401439	0.000442537	0.000364057	0.000455217	15933000	34435000	14547500	25334500	19468000	35990000	35709500	26633000	31900000	20380000	40238500	15933000	34435000	10894000	18201000	24323000	26346000	20030000	18906000	34938000	32857000	39123000
A0A4D9D7R2	W7TTN5	Hybrid cluster protein	iron-sulfur cluster binding [GO:0051536]; metal ion binding [GO:0046872]; oxidoreductase activity, acting on other nitrogenous compounds as donors [GO:0016661]	0	cytoplasm [GO:0005737]	1.40331	1.42082	1.18327	4.97154e-05	6.97663e-05	7.06368e-05	5.88267e-05	7.08298e-06	6.94732e-06	1.2678e-05	6.64518e-06	4.4707e-05	5.47238e-05	7.22018e-05	6.19292e-05	7.5168e-05	6.85592e-05	8.42252e-05	5.91258e-05	6.64999e-05	5.50045e-05	5.49757e-05	2547800	5521300	4108650	5026400	3995200	6357700	5715050	4416650	4779750	3065650	4877650	2547800	5521300	3911600	4305700	5542500	4510300	3995600	3994800	5385700	6971100	5744300
A0A4D9CVT4	W7TY06	Vacuolar sorting atpase	ATP binding [GO:0005524]	0	0	0.171266	0.277679	0.58307	7.52509e-06	1.28879e-06	2.08956e-06	4.38766e-06	3.85552e-06	6.23918e-07	1.23777e-06	3.37744e-06	4.79883e-06	1.02514e-05	1.49657e-06	1.78231e-06	5.87498e-07	3.45673e-06	1.76683e-06	1.04512e-06	1.88829e-06	8.23001e-06	3.04466e-06	273480	1034300	94925.2	145294	30448.1	270936	125922	75884.6	143334	431930	272096	273480	1034300	40173.4	149677	245417	45170.1	38743.9	22152.2	289860	330792	211080
A0A4D9CTS9	W7TDF0	Chaperone protein	ATP binding [GO:0005524]; heat shock protein binding [GO:0031072]; metal ion binding [GO:0046872]; unfolded protein binding [GO:0051082]	protein folding [GO:0006457]; response to heat [GO:0009408]	0	0.662676	1.9142	2.00954	5.35364e-06	3.54773e-06	1.02479e-05	1.07583e-05	5.1547e-06	6.48186e-07	7.67614e-06	7.37104e-07	1.70871e-06	8.99856e-06	3.91489e-06	3.92898e-06	2.79931e-06	3.54588e-06	1.86224e-05	8.57546e-06	1.10109e-05	1.13359e-05	9.92813e-06	97377.7	907900	247460	318990	154599	585656	1247550	770575	921850	624500	879010	97377.7	907900	108671	386250	365070	272910	92606.7	216591	471750	142311	1029000
A0A4D9D9I1	W7TPC5	Mitochondrial carrier	0	transmembrane transport [GO:0055085]	integral component of membrane [GO:0016021]	1.58726	2.84899	3.44028	3.98009e-06	6.31746e-06	1.13392e-05	1.36926e-05	4.06282e-06	1.35387e-06	2.79259e-06	3.83864e-06	1.10725e-06	6.85294e-06	4.77437e-06	6.8719e-06	7.30609e-06	1.00574e-05	1.45426e-05	9.41766e-06	9.88898e-06	1.75653e-05	1.36236e-05	63100.7	691420	259105	555590	377265	616490	968650	568025	870705	940845	1211240	63100.7	691420	311370	206840	322650	788530	495200	259330	1241000	513280	719700
W7TMD3	A0A4D9CTH6	LEA_2 domain-containing protein	0	0	integral component of membrane [GO:0016021]	0.565389	0.588698	0.847925	2.70254e-05	1.52799e-05	1.59098e-05	2.29155e-05	1.02029e-05	1.22326e-06	4.89401e-07	8.14188e-06	1.98109e-05	3.42399e-05	1.43719e-05	1.66709e-05	1.47967e-05	1.64688e-05	1.57018e-05	1.55588e-05	1.52562e-05	3.14666e-05	2.20237e-05	1129000	3454600	839050	1352400	753600	1068550	1068100	1060515	1120505	1650300	1961500	1129000	3454600	689730	988370	1400900	1303900	1104000	403200	1867700	1026200	1110900
A0A4D9CTN1	W7T5Z6	5-methyltetrahydropteroyltriglutamate--homocysteine S-methyltransferase (EC 2.1.1.14)	5-methyltetrahydropteroyltriglutamate-homocysteine S-methyltransferase activity [GO:0003871]; zinc ion binding [GO:0008270]	methionine biosynthetic process [GO:0009086]; methylation [GO:0032259]	0	0.825897	0.90616	0.982307	0.00125684	0.00103802	0.0011389	0.00123461	3.15678e-05	0.000144638	2.07908e-05	6.01989e-05	0.00123452	0.00127917	0.00103692	0.00118321	0.000893938	0.00112451	0.00112946	0.00116274	0.00116633	0.00125745	0.00128004	70354000	129060000	61105000	95937500	48439500	96880000	78387000	82437000	84641000	67852500	113530000	70354000	129060000	47383000	74827000	92893000	98982000	38565000	58314000	109450000	90490000	103270000
A0A4D9D3F1	W7TWS3	Uncharacterized protein	7S RNA binding [GO:0008312]; endoplasmic reticulum signal peptide binding [GO:0030942]; signal recognition particle binding [GO:0005047]	SRP-dependent cotranslational protein targeting to membrane [GO:0006614]	signal recognition particle, endoplasmic reticulum targeting [GO:0005786]	0.53834	0.706606	0.661254	2.75133e-06	1.48115e-06	1.94411e-06	1.81933e-06	8.662e-07	2.11947e-07	3.72518e-07	3.89155e-07	2.13884e-06	3.36383e-06	1.23983e-06	1.56655e-06	1.63708e-06	1.52307e-06	2.07836e-06	2.23089e-06	2.1761e-06	1.40435e-06	1.87754e-06	121890	339390	72974.5	127005	82663.1	124392	141910	139678	142584	74171.2	166140	121890	339390	57021	88928	120950	133060	129039	36287.2	173740	93763	155020
A0A4D9D9L9	W7U3G2	Nicotinate phosphoribosyltransferase (EC 6.3.4.21)	nicotinate-nucleotide diphosphorylase (carboxylating) activity [GO:0004514]; nicotinate phosphoribosyltransferase activity [GO:0004516]	NAD biosynthetic process [GO:0009435]	0	1.99885	0.217636	0.262116	5.46329e-06	1.09203e-05	1.18901e-06	1.43202e-06	3.05935e-06	1.29049e-05	5.03035e-07	4.61321e-07	7.62657e-06	3.3e-06	4.08113e-06	2.58053e-05	2.87441e-06	1.44698e-06	1.51073e-06	6.09323e-07	1.70124e-06	1.69547e-06	8.99339e-07	434630	332950	266141	2079375	155659	186650	106427	44176.2	93859.9	93541.1	79950.6	434630	332950	79042.7	453240	267250	3891500	124928	186390	56708.4	211469	161830
A0A4D9DDT4	W7TT82	Uncharacterized protein	0	0	0	3.14291	4.38027	3.35889	4.60411e-06	1.44703e-05	2.01672e-05	1.54647e-05	4.79716e-06	3.56353e-06	5.5443e-06	3.76104e-06	1.21201e-06	7.99622e-06	1.85693e-05	1.2109e-05	1.27325e-05	2.07978e-05	2.53693e-05	1.43346e-05	1.95375e-05	1.47339e-05	1.21227e-05	69071	806770	1195840	982590	634644	1696050	1699150	724207	1540060	814560	1076820	69071	806770	422980	1968700	1053400	911780	1083600	185687	1738800	1996100	1396000
A0A4D9D9C3	W7TTJ7	Haloacid dehalogenase-like hydrolase domain containing 3	hydrolase activity [GO:0016787]	0	integral component of membrane [GO:0016021]	0.352132	0.232189	0.44975	4.80889e-05	1.69336e-05	1.11657e-05	2.1628e-05	2.39587e-05	5.32429e-06	1.19703e-05	1.092e-05	6.50302e-05	3.11476e-05	1.66983e-05	2.23716e-05	1.17309e-05	2.49749e-05	3.74195e-06	4.78032e-06	3.24349e-05	2.18508e-05	1.05983e-05	3706000	3142600	994245	1809200	681222	1618495	262501	274291	2380650	1.07174e+06	949491	3706000	3142600	720190	1268300	1113200	2505200	65743.2	1296700	1684500	2852800	384190
A0A4D9D1S0	W7U6K4	DUF1995 domain-containing protein	0	0	0	1.11439	1.05796	1.49288	6.50939e-05	7.25398e-05	6.88665e-05	9.71776e-05	7.69214e-06	8.24699e-06	1.43018e-05	1.70642e-05	7.05331e-05	5.96547e-05	6.37513e-05	8.01097e-05	7.37583e-05	6.00036e-05	8.53656e-05	6.12302e-05	8.35022e-05	0.0001163	9.17303e-05	4019600	6018800	3972600	6503350	3816100	4940100	5746500	3942250	6090250	6522700	8133500	4019600	6018800	2009000	5936200	7352100	5654600	4927400	2704800	5912000	4747500	5132700
W7TTT9	A0A4D9CQL3	RRM domain-containing protein,Rnp-1 like rna-binding protein	RNA binding [GO:0003723]	0	0	2.17332	2.16722	3.27684	0.000177042	0.000384768	0.000383688	0.000580137	0.000177573	8.90132e-05	4.42614e-05	8.04944e-05	5.14785e-05	0.000302605	0.000411289	0.000457506	0.000285508	0.000394759	0.000334942	0.000421363	0.00056892	0.000665652	0.00050584	2933700	30531000	24855500	37174000	16317400	28062500	23056000	32913500	38404500	36200500	44820000	2933700	30531000	16202000	33509000	46513000	27835000	4134800	28500000	41450000	28347000	27778000
A0A4D9DB93	W7TW83	Asparagine--tRNA ligase (EC 6.1.1.22)	asparagine-tRNA ligase activity [GO:0004816]; ATP binding [GO:0005524]; nucleic acid binding [GO:0003676]	asparaginyl-tRNA aminoacylation [GO:0006421]	chloroplast [GO:0009507]	1.73606	2.1538	4.94392	1.53602e-06	2.66662e-06	3.30827e-06	7.59394e-06	9.11853e-07	1.21685e-06	2.86111e-06	2.27173e-06	8.9124e-07	2.1808e-06	1.7659e-06	2.18304e-06	4.05092e-06	2.14749e-06	6.56735e-06	1.20997e-06	8.88059e-06	8.93031e-06	4.97093e-06	50790.8	220029	110648	176074	225208	233107	442300	96734.9	634426	499515	445029	50790.8	220029	53105.3	168190	45127.5	307020	119656	330760	301635	68194.4	398020
A0A4D9CTY7	W7T854	Amino acid transporter, transmembrane	0	0	integral component of membrane [GO:0016021]	3.93937	3.15508	4.3981	6.61709e-06	2.60672e-05	2.08775e-05	2.91026e-05	8.59338e-06	2.78121e-06	8.07566e-06	5.33032e-06	5.40653e-07	1.26935e-05	2.85687e-05	2.65606e-05	2.30723e-05	2.32808e-05	1.18729e-05	2.74786e-05	3.32995e-05	2.31052e-05	3.09032e-05	30811.2	1280700	1701300	2150000	1340288	1522500	862083	1733500	2328650	1331790	2752650	30811.2	1280700	1231000	2171600	1598100	2701900	124876	2555700	2695800	1387900	1657100
A0A4D9DAY0	A0A4D9DAY0	Uncharacterized protein	0	0	0	0.529183	0.964269	0.797078	0.00203275	0.0010757	0.00196012	0.00162026	0.000288499	0.000284877	0.000401357	0.00045966	0.00223675	0.00182875	0.00116962	0.000755717	0.00130175	0.00159415	0.00238935	0.00189687	0.00190458	0.00108995	0.00186625	127470000	184510000	69055050	60914500	75071500	150890000	162495000	129815000	139145000	64535600	165140000	127470000	184510000	52901000	85209100	10449000	111380000	12343000	137800000	150710000	133310000	168470000
A0A4D9D3F6	W7TQW7	Uncharacterized protein	0	0	0	1.22027	0.975059	0.270257	1.8016e-05	2.19844e-05	1.75667e-05	4.86895e-06	1.25093e-05	9.77163e-06	7.63534e-06	4.01995e-06	2.68614e-05	9.17062e-06	2.61213e-05	1.08248e-05	2.90072e-05	2.5376e-05	1.01181e-05	1.7206e-05	8.92299e-06	4.79988e-06	8.83984e-07	1530800	925260	1528000	881952	1563500	1787965	666345	1144600	487090	274864	78269.2	1530800	925260	1241000	1815000	1425000	338905	1331600	1795400	1454300	3189200	386730
W7TQJ5	A0A4D9CVK7	Chaperonin containing tcp1 theta subunit	ATPase activity [GO:0016887]; ATP binding [GO:0005524]; unfolded protein binding [GO:0051082]	protein folding [GO:0006457]	cytoplasm [GO:0005737]	1.05935	1.15996	1.27429	3.10602e-05	3.29037e-05	3.60285e-05	3.95799e-05	2.77662e-07	3.79446e-06	6.36105e-06	3.9343e-06	3.08639e-05	3.12566e-05	2.8578e-05	3.44633e-05	3.56699e-05	3.08837e-05	3.40609e-05	4.31409e-05	3.51793e-05	4.0803e-05	4.27574e-05	1758900	3153600	1825715	2794550	1894600	2520700	2310050	3019900	2741200	2188350	3794900	1758900	3153600	712430	2939000	2730200	2858900	1908300	1880900	2784500	2735400	2306000
A0A4D9D0A7	A0A4D9D0A7	Uncharacterized protein	enoyl-[acyl-carrier-protein] reductase (NADH) activity [GO:0004318]	fatty acid biosynthetic process [GO:0006633]	0	0.863575	0.812118	0.970919	0.00102223	0.000882769	0.000830167	0.000992498	0.000140047	0.000101552	6.88022e-05	0.000117431	0.00112125	0.000923197	0.000789122	0.000868474	0.00099071	0.000804889	0.000908033	0.00077758	0.000900949	0.0011249	0.000951646	63899000	93145000	47062000	70328000	52370000	58514000	61556500	55872500	70842500	61120500	84296000	63899000	93145000	33714000	60410000	55986000	84670000	55431000	49309000	86139000	55962000	61066000
A0A4D9DC94	A0A4D9D6X2	U6 snRNA-associated Sm-like protein LSm2	RNA binding [GO:0003723]	mRNA splicing, via spliceosome [GO:0000398]	spliceosomal complex [GO:0005681]; U4/U6 x U5 tri-snRNP complex [GO:0046540]; U6 snRNP [GO:0005688]	0.541365	0.406915	0.537773	2.30321e-06	1.24688e-06	9.37211e-07	1.2386e-06	7.69549e-07	3.93508e-07	2.66322e-07	4.80472e-07	2.84736e-06	1.75906e-06	1.42153e-06	7.96271e-07	1.52283e-06	1.2074e-06	6.74933e-07	9.29299e-07	6.98793e-07	1.39757e-06	1.61945e-06	162268	177478	83656.6	64567.4	83942	67696.2	46184	64614	48637	75364	144240	162268	177478	65430.1	101883	63016.8	66118	51924	115960	129564	83554.4	51838
A0A4D9CYK0	A0A4D9CYK0	Uncharacterized protein	structural constituent of ribosome [GO:0003735]	translation [GO:0006412]	chloroplast [GO:0009507]; ribosome [GO:0005840]	1.18177	1.0203	0.400596	0.000292278	0.000345404	0.000298212	0.000117085	8.04419e-05	0.00014953	0.000214621	2.73958e-05	0.000235397	0.000349159	0.000195526	0.000494584	0.000346101	0.000542303	0.000139061	0.000213273	0.000106552	0.000148184	9.65193e-05	13415000	35228000	10966000	40150500	18458500	32001795	9421840	14706000	7254300	7787795	8568605	13415000	35228000	11265000	10667000	45378000	34923000	17787000	19130000	42965000	54730000	9273590
A0A4D9CWG2	W7TLR3	Alanine aminotransferase	pyridoxal phosphate binding [GO:0030170]; transaminase activity [GO:0008483]	biosynthetic process [GO:0009058]	0	0.470762	1.02534	1.08811	1.65267e-05	7.78014e-06	1.69455e-05	1.79828e-05	6.60251e-06	5.27451e-06	2.98618e-06	3.97055e-06	2.11954e-05	1.1858e-05	3.04758e-06	1.34664e-05	6.82639e-06	1.43292e-05	2.01987e-05	1.63085e-05	1.39209e-05	1.81724e-05	2.18552e-05	1207900	1196400	206178	1094330	385177	1534650	1370600	1178915	1041910	986010	1930450	1207900	1196400	27865.2	384490	1387100	801560	146854	623500	918200	1691300	1378000
A0A4D9D168	A0A4D9D168	Calmodulin	ATP binding [GO:0005524]; calcium ion binding [GO:0005509]; chlorophyll binding [GO:0016168]; phosphatidylinositol phosphate kinase activity [GO:0016307]	protein-chromophore linkage [GO:0018298]	plastid [GO:0009536]	0.340407	0.388172	0.567054	0.000695372	0.00023671	0.000269924	0.000394313	0.000497119	1.3404e-05	2.35307e-05	0.000118489	0.00104689	0.000343856	0.000227705	0.000252114	0.00023031	0.000285476	0.000242853	0.000281443	0.000294231	0.000525147	0.000363562	59661000	34693000	13349000	20462000	12214500	23338500	16590500	18712500	19918500	27775000	32221000	59661000	34693000	10696000	16002000	22495000	18429000	12499000	11930000	22950000	28435000	18242000
A0A4D9D6G1	W7TP25	2-isopropylmalate synthase (EC 2.3.3.13)	2-isopropylmalate synthase activity [GO:0003852]; metal ion transmembrane transporter activity [GO:0046873]	branched-chain amino acid biosynthetic process [GO:0009082]; leucine biosynthetic process [GO:0009098]	integral component of membrane [GO:0016021]	2.97192	1.46579	3.0124	1.44962e-06	4.30816e-06	2.12484e-06	4.36685e-06	1.88333e-07	2.66186e-06	1.27716e-06	1.4434e-06	1.58279e-06	1.31645e-06	2.39139e-06	3.18568e-06	7.34741e-06	2.35106e-06	7.49697e-07	3.27378e-06	2.9594e-06	4.29745e-06	5.84369e-06	90201.7	132822	162457	258792	366444	161824	51370.4	233180	251268	224550	521185	90201.7	132822	19051.1	305862	316425	201160	623200	109687	161711	265010	58638.5
W7TIQ3	W7U209	Protein-l-isoaspartate(D-aspartate) o-methyltransferase	protein-L-isoaspartate (D-aspartate) O-methyltransferase activity [GO:0004719]	0	0	0.548038	0.391871	0.303907	1.34379e-05	7.3645e-06	5.26594e-06	4.08389e-06	3.62465e-06	4.46535e-06	1.85184e-06	3.28433e-07	1.08749e-05	1.6001e-05	3.19339e-06	6.82504e-06	1.20751e-05	7.39837e-06	4.33705e-06	4.06239e-06	3.79823e-06	4.44274e-06	4.01069e-06	619750	1614400	208558	553920	594200	612750	312770	240412	323915	259350	353442	619750	1614400	60556.6	356560	607340	500500	1101800	86599.3	669700	652280	573220
A0A4D9D3K3	W7U0R9	Importin subunit alpha	nuclear import signal receptor activity [GO:0061608]	protein import into nucleus [GO:0006606]	cytoplasm [GO:0005737]	0.652053	1.18133	0.813022	2.34688e-05	1.53029e-05	2.77245e-05	1.90807e-05	1.89001e-06	1.89507e-06	7.7021e-07	7.04477e-06	2.21324e-05	2.48053e-05	1.45636e-05	1.74562e-05	1.38889e-05	2.68744e-05	2.83757e-05	2.79234e-05	1.26732e-05	1.79443e-05	2.66246e-05	1261300	2502700	966195	1415350	795170	2544000	1960850	1730400	930675	977130	2364750	1261300	2502700	213090	1719300	1364500	1466200	187740	1402600	2210000	2620900	2467100
A0A4D9CQF5	W7U325	Protein-serine/threonine kinase (EC 2.7.11.-)	ATP binding [GO:0005524]; protein kinase activity [GO:0004672]	0	mitochondrial matrix [GO:0005759]	0.689179	0.596922	1.10801	3.56333e-06	2.45577e-06	2.12703e-06	3.94819e-06	1.16435e-06	5.75113e-07	7.01286e-07	2.19062e-06	4.38664e-06	2.74001e-06	2.29918e-06	1.97517e-06	3.09296e-06	2.78351e-06	1.38821e-06	2.20936e-06	2.2133e-06	6.40982e-06	3.22146e-06	249990	276450	122935	159631	154866	153464	97880.4	144958	174726	333112	285063	249990	276450	157661	88208.3	84557.7	234704	256460	53272.5	330280	156945	149983
A0A4D9D8S0	W7U360	Atp-dependent metalloprotease	ATP binding [GO:0005524]; ATP-dependent peptidase activity [GO:0004176]; metalloendopeptidase activity [GO:0004222]; zinc ion binding [GO:0008270]	0	integral component of membrane [GO:0016021]	1.08246	1.11601	1.30758	0.000895851	0.000969724	0.000999781	0.00117139	0.000141066	0.000140662	3.76924e-05	2.08446e-05	0.000796103	0.0009956	0.000918866	0.00112874	0.000861565	0.00101907	0.00102392	0.000956348	0.00117587	0.00118964	0.00114867	45369000	100450000	54837000	91504550	46282500	82155500	69887500	68610000	82786500	64671000	101795000	45369000	100450000	39101000	70573000	86347100	96662000	41061000	51504000	93593900	88325000	75986000
A0A4D9CU63	W7U348	ATP synthase subunit d, mitochondrial	proton transmembrane transporter activity [GO:0015078]	ATP synthesis coupled proton transport [GO:0015986]	mitochondrial proton-transporting ATP synthase complex, coupling factor F(o) [GO:0000276]	3.28982	2.89377	0.995958	0.000206578	0.000679604	0.00059779	0.000205743	0.000218207	0.000351892	0.000122605	8.71306e-05	5.22821e-05	0.000360874	0.00107182	0.000391543	0.000575454	0.000471434	0.000605672	0.000716264	0.000253599	0.000105173	0.000258458	2979500	36410000	57703000	31797500	31013500	37973000	40839500	47497500	17315000	6110000	22963000	2979500	36410000	71846000	43560000	37540000	26055000	26453000	35574000	45377000	38511000	37435000
A0A4D9DAM0	W7U0Q1	ATP-dependent (S)-NAD(P)H-hydrate dehydratase (EC 4.2.1.93) (ATP-dependent NAD(P)HX dehydratase)	ADP-dependent NAD(P)H-hydrate dehydratase activity [GO:0052855]; ATP binding [GO:0005524]; ATP-dependent NAD(P)H-hydrate dehydratase activity [GO:0047453]	nicotinamide nucleotide metabolic process [GO:0046496]	0	0.519415	0.579507	0.276429	7.95018e-06	4.12944e-06	4.60719e-06	2.19766e-06	1.48179e-06	1.88354e-06	9.68977e-07	1.58511e-06	6.9024e-06	8.99796e-06	2.49132e-06	3.70949e-06	6.18751e-06	5.46432e-06	3.5558e-06	4.80144e-06	3.91027e-06	7.82067e-07	1.90064e-06	393360	907840	166799	302596	304351	287166	230441	332106	284454	40886.1	168761	393360	907840	30097.5	303500	537840	67352.9	565830	42871.8	483390	494460	79872.1
A0A4D9CR72	W7TQ01	Calcium binding protein 39	0	0	0	1.56534	2.26975	2.7885	1.61623e-05	2.52995e-05	3.66845e-05	4.50686e-05	1.1752e-05	6.8623e-06	2.83302e-06	1.94081e-05	7.85241e-06	2.44722e-05	1.85862e-05	3.23017e-05	2.50106e-05	3.97934e-05	3.60116e-05	3.42485e-05	2.98247e-05	6.6917e-05	3.84641e-05	447500	2469100	1117720	2618300	1296275	4031050	2470900	2522650	2047850	3510100	3412800	447500	2469100	755240	1480200	2427100	2809500	1648800	943750	2108600	5195400	2866700
A0A4D9D4N5	W7TWM1	Acyl dehydratase	0	0	integral component of membrane [GO:0016021]	0.575884	1.03109	0.943386	1.31609e-05	7.57918e-06	1.35701e-05	1.24159e-05	6.64462e-08	1.75289e-06	4.19524e-06	4.17644e-06	1.3114e-05	1.32079e-05	6.29465e-06	9.57611e-06	6.86678e-06	1.57931e-05	1.61859e-05	8.73113e-06	1.01801e-05	9.83327e-06	1.72342e-05	747350	1332600	430563	775875	395549	1428745	1078545	771170	894104	505955	1528100	747350	1332600	37815.5	823310	673260	878490	69508.4	721590	847520	2049900	807590
A0A4D9D9Y3	W7TEM3	p-aminobenzoic acid synthase (EC 2.6.1.85) (Para-aminobenzoate synthase)	4-amino-4-deoxychorismate synthase activity [GO:0046820]; anthranilate synthase activity [GO:0004049]	folic acid biosynthetic process [GO:0046656]; glutamine metabolic process [GO:0006541]; tetrahydrofolate biosynthetic process [GO:0046654]; tryptophan biosynthetic process [GO:0000162]	0	0.764771	1.31799	1.33024	1.64979e-05	1.26171e-05	2.17441e-05	2.19462e-05	3.3453e-06	4.76517e-06	3.8851e-06	1.85938e-06	1.41324e-05	1.88634e-05	7.36518e-06	1.38218e-05	1.66643e-05	2.61158e-05	1.86863e-05	2.04301e-05	1.98794e-05	2.3483e-05	2.24762e-05	805390	1903200	465925	1121500	902985	2120450	1272050	1391150	1449395	1274300	1989600	805390	1903200	202890	728960	1192000	1051000	718870	1087100	1830700	2904900	1336000
K9ZXL8	A0A023PJS0	30S ribosomal protein S11, chloroplastic	rRNA binding [GO:0019843]; structural constituent of ribosome [GO:0003735]	translation [GO:0006412]	chloroplast [GO:0009507]; ribosome [GO:0005840]	0.639988	0.458662	0.59037	7.55333e-05	4.83404e-05	3.46443e-05	4.45926e-05	3.22617e-05	1.73398e-05	8.9405e-06	1.53647e-05	5.27208e-05	9.83458e-05	3.90543e-05	6.83455e-05	3.76213e-05	4.47128e-05	2.76349e-05	3.15851e-05	5.52829e-05	2.69853e-05	5.15097e-05	3004500	9922490	2161650	5519200	2065350	2507500	1883850	2150400	2909995	1393370	4588850	3004500	9922490	2370300	1953000	2329200	8709200	1364200	2766500	4881800	2999600	2015400
A0A4D9CP07	W7T6G7	Uncharacterized protein	0	0	integral component of membrane [GO:0016021]	0.557723	0.264084	0.465798	7.18853e-06	4.00921e-06	1.89838e-06	3.3484e-06	5.81067e-06	4.61996e-07	6.21533e-07	5.50733e-07	1.12973e-05	3.07977e-06	3.53688e-06	4.03063e-06	4.46012e-06	2.59187e-06	1.39163e-06	1.71164e-06	3.60755e-06	3.72177e-06	2.7159e-06	643820	310730	204949	328550	232833	198214	91545.1	159083	251620	189035	239106	643820	310730	176183	233715	551650	105451	277900	187766	131679	344788	51640.1
A0A4D9D7T8	W7TWX7	Uncharacterized protein	0	0	integral component of membrane [GO:0016021]	0.54505	0.365834	0.790099	0.000167252	9.11607e-05	6.11865e-05	0.000132146	9.34261e-05	2.29064e-05	3.07654e-05	3.26277e-05	0.00010119	0.000233314	6.49075e-05	0.000101498	0.000107077	9.45427e-05	5.50929e-05	3.39238e-05	0.000111999	0.00016979	0.000114649	5766700	23540000	4033100	8234450	5617200	7829450	4.02122e+06	3.32182e+06	8119000	8953350	10156650	5766700	23540000	2093800	5972400	8609600	7859300	6406400	4828000	9160600	7654700	8004200
A0A4D9D8X4	W7TXQ6	Peptidylprolyl isomerase (EC 5.2.1.8)	peptidyl-prolyl cis-trans isomerase activity [GO:0003755]	0	0	1.07155	0.759895	0.969313	0.000198507	0.000212709	0.000150844	0.000192415	3.6344e-05	2.84016e-05	7.03313e-05	4.22337e-05	0.000172808	0.000224206	0.000227599	0.000230569	0.000179958	0.000224272	8.40841e-05	0.000144177	0.000161038	0.000175773	0.000240434	9848110	22621000	13354500	18656500	10058000	10690800	5931850	13139000	13159700	10278550	21337000	9848110	22621000	10642000	16067000	12869000	24444000	4800000	15316000	26962000	12249000	9132600
A0A4D9CSB7	A0A4D9CSB7	Uncharacterized protein	0	0	0	2.5709	1.74483	4.08811	6.06879e-06	1.56022e-05	1.0589e-05	2.48099e-05	6.7953e-06	4.54611e-06	5.7184e-06	1.30447e-06	1.26379e-06	1.08738e-05	1.34276e-05	2.08272e-05	1.25519e-05	6.96208e-06	1.7181e-05	7.62403e-06	2.43619e-05	2.37885e-05	2.62793e-05	72022.1	1097100	796120	1684150	613751	726591	1178300	685286	1517650	1306350	2318850	72022.1	1097100	593290	998951	1015800	2352500	1183100	44401.1	1090500	93881.6	1359300
A0A4D9DBJ5	A0A4D9DBJ5	Uncharacterized protein	0	0	0	0.890496	1.47303	1.63616	2.96307e-05	2.63861e-05	4.3647e-05	4.84807e-05	2.33573e-06	4.82758e-06	6.03715e-06	1.27565e-05	2.79791e-05	3.12824e-05	3.19584e-05	2.34685e-05	2.37313e-05	4.39982e-05	4.95008e-05	3.74419e-05	3.53856e-05	6.08693e-05	4.91871e-05	1594500	3156200	1943150	1903000	1.1568e+06	3815800	3371050	2592850	2122550	3242200	4366600	1594500	3156200	1209500	2676800	1858300	1947700	2271600	41993	3811600	4072400	3559200
A0A4D9D2Q6	W7TYW0	Cystathionine gamma-lyase	lyase activity [GO:0016829]; pyridoxal phosphate binding [GO:0030170]	transsulfuration [GO:0019346]	0	2.94398	3.62306	3.20295	2.35772e-05	6.94108e-05	8.54214e-05	7.55166e-05	1.96769e-05	3.06522e-05	3.11306e-05	4.35483e-05	9.66346e-06	3.74909e-05	0.000103844	4.51001e-05	5.92883e-05	5.03969e-05	0.000109939	9.59283e-05	0.000125174	5.75466e-05	4.38289e-05	550710	3782600	5707650	3654750	3086850	5352450	7456400	6110000	8910300	3359565	3886850	550710	3782600	6470500	4944800	3258500	4051000	3773300	2400400	5610700	3258600	7446300
A0A4D9D6M6	W7TNZ3	Ornithine mitochondrial-like protein	amino acid binding [GO:0016597]; carboxyl- or carbamoyltransferase activity [GO:0016743]	cellular amino acid metabolic process [GO:0006520]	0	3.48544	4.95317	3.77283	9.83701e-06	3.42863e-05	4.87244e-05	3.71134e-05	1.29474e-05	4.07611e-06	2.99313e-05	1.51425e-05	6.81798e-07	1.89922e-05	3.45754e-05	3.82101e-05	3.00733e-05	2.86375e-05	8.31249e-05	3.44107e-05	3.27376e-05	5.39619e-05	2.46406e-05	38854.9	1916200	1923900	3100150	1557600	4320900	5618700	2403750	2108450	2935700	2192200	38854.9	1916200	2055900	1791900	3267300	2933000	1992900	1122300	1907700	3298100	5343700
W7TFR1	A0A4D9DDG3	Signal peptidase I (EC 3.4.21.89)	serine-type endopeptidase activity [GO:0004252]	signal peptide processing [GO:0006465]	endoplasmic reticulum [GO:0005783]; integral component of membrane [GO:0016021]	0.679933	0.908805	1.68433	1.78034e-05	1.21051e-05	1.61798e-05	2.99868e-05	3.48673e-06	5.27567e-06	2.87048e-06	1.13415e-05	2.02689e-05	1.53379e-05	6.02898e-06	1.47647e-05	1.55216e-05	1.34013e-05	1.91342e-05	1.60038e-05	2.78847e-05	4.22323e-05	1.98434e-05	1155100	1547500	296987	1197050	762650	1327750	1288800	1122935	2070850	2202850	1754750	1155100	1547500	519750	74224.3	1144000	1250100	1427400	97899	936730	1493700	1161800
A0A4D9CXQ7	W7TK07	Uncharacterized protein	0	0	0	2.06675	1.80295	2.44469	3.82597e-05	7.90733e-05	6.89804e-05	9.35331e-05	1.65291e-05	2.4029e-05	1.10979e-05	2.92774e-05	2.65718e-05	4.99475e-05	0.000100584	5.31402e-05	8.34958e-05	5.90312e-05	8.09496e-05	6.69603e-05	8.7499e-05	0.000125357	6.77429e-05	1514300	5039400	5695600	4312250	4494500	4694250	5420800	4394850	5630550	6741200	6013650	1514300	5039400	5567100	5824100	4646500	3978000	3890600	5098400	5570500	4948100	4440400
A0A4D9D2P2	A0A4D9CRZ9	Ribosomal_L18e/L15P domain-containing protein	structural constituent of ribosome [GO:0003735]	translation [GO:0006412]	large ribosomal subunit [GO:0015934]	0.715352	0.204424	0.647986	5.20381e-06	3.72255e-06	1.06378e-06	3.372e-06	1.57826e-06	2.69053e-06	3.85975e-07	1.70854e-06	4.08781e-06	6.3198e-06	1.51327e-06	6.71882e-06	2.93558e-06	8.59063e-07	1.50899e-06	8.23297e-07	1.41532e-06	4.13204e-06	4.56863e-06	232960	637630	84281.7	546395	160338	93957.2	103260	63101.4	113897	213906	404155	232960	637630	89653.3	78910.1	746290	346500	114385	206290	81098.2	71971.4	115943
A0A4D9D0B4	W7TES6	Protein disulfide isomerase	isomerase activity [GO:0016853]	0	endoplasmic reticulum lumen [GO:0005788]	2.05483	1.98889	1.71098	2.16729e-05	4.45341e-05	4.31051e-05	3.70819e-05	1.23717e-05	6.92212e-06	1.04934e-05	3.33658e-06	1.29248e-05	3.04211e-05	4.11446e-05	3.99599e-05	5.24977e-05	4.44977e-05	5.28327e-05	3.1985e-05	4.08454e-05	3.59139e-05	3.44862e-05	736570	3069300	2516700	3237950	2681250	3197750	3565850	2189650	2513150	1931750	3043250	736570	3069300	1494300	3539100	2853200	3622700	3844100	1518400	4775600	3078600	3316900
A0A023PKX5	A0A023PKX5	30S ribosomal protein S3, chloroplastic	RNA binding [GO:0003723]; structural constituent of ribosome [GO:0003735]	translation [GO:0006412]	chloroplast [GO:0009507]; ribosome [GO:0005840]	0.703148	0.502808	0.460948	4.1629e-05	2.92713e-05	2.09314e-05	1.91888e-05	1.9349e-05	1.78605e-06	1.32334e-05	8.96471e-06	5.53108e-05	2.79472e-05	2.7777e-05	3.12494e-05	2.87877e-05	3.59992e-05	1.11968e-05	1.55982e-05	1.54467e-05	1.27014e-05	2.94183e-05	3152100	2819700	1816460	2536700	1472210	2022315	771725	1.00195e+06	1100345	656035	2597850	3152100	2819700	516820	3116100	2848300	2225100	2089400	855020	3322900	3101300	943330
W7TST3	A0A4D9DI20	Rab family gtpase	GTPase activity [GO:0003924]; GTP binding [GO:0005525]	0	0	1.12727	1.06367	1.15326	6.13166e-05	6.91207e-05	6.52205e-05	7.07137e-05	1.08034e-06	1.01154e-05	9.71238e-06	2.4129e-06	6.20805e-05	6.05527e-05	5.74629e-05	7.55772e-05	7.4322e-05	7.1052e-05	5.40087e-05	7.0601e-05	6.79455e-05	7.23715e-05	7.18241e-05	3537900	6109400	3467000	6133250	3688395	4988750	3696750	4644450	4864000	3897250	6374600	3537900	6109400	2287400	4646600	6645600	5620900	6481000	895790	6830900	5813300	4164200
A0A4D9CY33	W7TNH0	Pyruvate carboxylase (EC 6.4.1.1)	ATP binding [GO:0005524]; biotin binding [GO:0009374]; metal ion binding [GO:0046872]; pyruvate carboxylase activity [GO:0004736]	gluconeogenesis [GO:0006094]; pyruvate metabolic process [GO:0006090]	0	0.778832	1.12539	1.1324	2.29762e-05	1.78946e-05	2.58571e-05	2.60182e-05	8.46953e-06	3.45272e-06	2.37665e-06	3.4407e-06	1.69873e-05	2.89651e-05	1.57641e-05	2.18783e-05	1.60415e-05	2.31911e-05	2.66264e-05	2.77538e-05	2.20654e-05	2.83404e-05	2.76489e-05	968090	2922400	964800	1775750	833755	2316350	1829350	2019300	1662155	1529700	2453100	968090	2922400	570200	1359400	1962100	1589400	1034900	632610	1716500	2477000	2155700
A0A4D9D0X1	W7TYL5	L-galactono--lactone dehydrogenase	D-arabinono-1,4-lactone oxidase activity [GO:0003885]; FAD binding [GO:0071949]	0	membrane [GO:0016020]	1.71827	1.8318	4.75557	9.82501e-07	1.6882e-06	1.79974e-06	4.67236e-06	2.24962e-07	1.25309e-06	7.25073e-07	3.23575e-06	1.14157e-06	8.23429e-07	1.17004e-06	7.77296e-07	3.11727e-06	1.18477e-06	2.59925e-06	1.61522e-06	2.71923e-06	8.40737e-06	2.89046e-06	65057	83079	61069.2	63247.7	160940	234855	185998	129762	191346	492714	254703	65057	83079	86482.1	35656.3	91156	35339.4	211547	110332	68757	147930	321780
A0A4D9DFN5	A0A4D9DFN5	Uncharacterized protein	RNA binding [GO:0003723]	0	0	1.77565	1.82427	2.34462	3.59614e-05	6.38551e-05	6.56035e-05	8.43158e-05	2.49249e-05	6.65442e-06	6.98284e-06	2.11606e-05	1.83369e-05	5.3586e-05	5.62597e-05	6.86599e-05	6.66456e-05	6.94427e-05	6.98243e-05	5.75434e-05	6.20136e-05	8.68222e-05	0.000104112	1045000	5406500	3396200	5564850	3451700	6348250	4753350	3903100	4341250	5.07524e+06	9242050	1045000	5406500	2232000	4560400	5083200	6046500	4417500	2485900	4887400	7702200	4994300
A0A4D9D596	W7TJE0	Dihydrolipoyllysine-residue succinyltransferase (EC 2.3.1.61)	dihydrolipoyllysine-residue succinyltransferase activity [GO:0004149]	L-lysine catabolic process to acetyl-CoA via saccharopine [GO:0033512]; tricarboxylic acid cycle [GO:0006099]	oxoglutarate dehydrogenase complex [GO:0045252]	2.32062	2.96231	3.58376	1.19154e-05	2.76511e-05	3.52971e-05	4.27019e-05	1.42847e-05	2.19706e-06	3.7824e-06	1.40328e-05	1.81462e-06	2.20162e-05	2.75588e-05	2.55016e-05	2.98928e-05	3.17364e-05	3.48872e-05	3.92678e-05	4.57568e-05	2.73933e-05	5.49556e-05	103413	2221300	1641750	2065650	1519210	2730350	2383350	2840750	3466750	1589900	4885200	103413	2221300	1185000	2098500	1719700	2411600	2261600	776820	2835900	2839700	2621000
A0A4D9D2R7	W7TW19	Exo-beta--glucanase	hydrolase activity, hydrolyzing O-glycosyl compounds [GO:0004553]	organic substance metabolic process [GO:0071704]	integral component of membrane [GO:0016021]	0.445388	0.253364	0.338431	2.30373e-05	1.02605e-05	5.83681e-06	7.79653e-06	2.43861e-06	4.57349e-06	3.9487e-06	5.10855e-06	2.13129e-05	2.47616e-05	1.45684e-05	1.07522e-05	5.46111e-06	8.05405e-06	1.27781e-06	8.17857e-06	2.87453e-06	7.44191e-06	1.30732e-05	1214600	2498300	808940	876080	282905	281403	83283.4	570440	219189	417305	1168825	1214600	2498300	873360	744520	1421900	330260	361360	204450	891120	527020	35786.8
A0A4D9CN91	W7TFQ7	Xanthine dehydrogenase	2 iron, 2 sulfur cluster binding [GO:0051537]; electron transfer activity [GO:0009055]; FAD binding [GO:0071949]; iron ion binding [GO:0005506]	0	0	2.15293	3.39635	2.60906	4.0225e-06	8.66016e-06	1.36618e-05	1.0495e-05	3.22897e-06	4.17954e-06	8.1753e-06	4.5992e-06	1.73928e-06	6.30573e-06	1.34263e-05	5.62034e-06	6.9338e-06	5.78859e-06	2.21089e-05	1.3088e-05	8.98098e-06	1.56603e-05	6.84358e-06	99119.4	636210	753750	455735	368065	960350	1496500	887025	602140	816525	605405	99119.4	636210	770440	737060	444440	467030	373100	363030	561300	468200	1452500
A0A4D9CWU7	W7U207	Dnl-type zinc finger	zinc ion binding [GO:0008270]	0	0	8.06535	2.14302	3.4947	1.84523e-06	1.48825e-05	3.95436e-06	6.44853e-06	3.84773e-07	3.09665e-06	2.19533e-06	5.02215e-06	2.11731e-06	1.57316e-06	1.83395e-05	1.23629e-05	1.39449e-05	1.49371e-06	5.7123e-06	4.65708e-06	1.08998e-06	7.2078e-06	1.10478e-05	120663	158722	935415	1003780	683864	421614	410018	410617	72485.2	421395	981335	120663	158722	1446900	423930	1155200	852360	1295100	72628.1	148025	117219	726010
A0A4D9CXZ7	W7TRP6	Heat shock protein 70	ATPase activity [GO:0016887]; ATP binding [GO:0005524]	0	0	1.20675	1.08481	1.62676	0.000504708	0.000609057	0.00054751	0.000821039	6.23054e-05	2.69831e-05	7.18388e-05	0.000216954	0.000460651	0.000548764	0.000637979	0.000604633	0.000584559	0.000592071	0.000585823	0.000464636	0.000570537	0.000948632	0.000943948	26252000	55367000	36846500	49001500	31445500	47295500	40062500	32091500	40033000	50656500	83778500	26252000	55367000	32291000	41402000	44265000	53738000	27439000	35452000	55581000	49956000	44635000
T1RI95	K9ZWB6	Magnesium-protoporphyrin IX monomethyl ester [oxidative] cyclase (Mg-protoporphyrin IX monomethyl ester oxidative cyclase) (EC 1.14.13.81)	iron ion binding [GO:0005506]; magnesium-protoporphyrin IX monomethyl ester (oxidative) cyclase activity [GO:0048529]	light-independent chlorophyll biosynthetic process [GO:0036068]; photosynthesis [GO:0015979]	chloroplast [GO:0009507]	1.76775	1.73068	1.87687	3.25898e-05	5.76105e-05	5.64024e-05	6.11668e-05	7.28721e-06	1.79627e-05	1.00695e-05	1.41381e-05	2.74369e-05	3.77426e-05	4.15053e-05	7.69824e-05	5.43438e-05	6.10479e-05	6.33106e-05	4.48488e-05	4.65577e-05	6.21613e-05	7.47813e-05	1563600	3808000	2673930	6246050	2736400	3711300	4231200	3704100	3340100	3375400	6631400	1563600	3808000	941060	4406800	6601800	5890300	4357500	1115300	6682600	4075900	3346700
A0A4D9DBG2	W7U388	Uncharacterized protein	0	0	integral component of membrane [GO:0016021]	1.60658	1.53969	1.35529	0.000117319	0.000188482	0.000180635	0.000159001	2.15746e-05	5.21859e-05	2.17991e-05	9.33363e-06	0.000102064	0.000132575	0.000161083	0.000155703	0.000248661	0.000175818	0.000161648	0.00020444	0.000149137	0.000160174	0.000167693	5816500	13376000	9466100	12635000	13502000	14174500	11010500	14259000	11259200	8830000	14891000	5816500	13376000	7471200	11461000	13604000	11666000	10458000	16546000	14859000	16694000	11655000
A0A4D9D9L3	W7TF53	3-oxoacyl-(Acyl-carrier-protein) reductase	oxidoreductase activity [GO:0016491]	0	integral component of membrane [GO:0016021]	1.004	0.916456	1.38609	0.000695317	0.000698101	0.000637228	0.000963774	0.000235094	7.47841e-05	0.000134243	0.000152349	0.000861554	0.00052908	0.000612008	0.00074695	0.000735346	0.000491014	0.000665756	0.000754913	0.00078814	0.00106023	0.00104295	49099000	53381000	36683500	60577000	39729000	53532500	46325000	56783500	60803500	56600000	92439500	49099000	53381000	25375000	47992000	60318000	60836000	32853000	46605000	43473000	44390000	62675000
A0A4D9D152	W7TM01	Uncharacterized protein	0	0	0	0.338171	0.679437	1.31081	2.20315e-05	7.45043e-06	1.4969e-05	2.88792e-05	5.69154e-06	6.43055e-06	9.1118e-06	5.11033e-06	1.8007e-05	2.60561e-05	6.95612e-06	1.41139e-05	1.2813e-06	2.4895e-05	1.30279e-05	6.9842e-06	2.80685e-05	3.43464e-05	2.42227e-05	1026200	2628900	468437	1145895	65928.1	952160	886650	672716	1980950	1887950	2156150	1026200	2628900	72674.1	864200	1312000	979790	89112.7	42743.4	3332500	976060	928260
W7TG05	A0A4D9D238	Uncharacterized protein	0	0	0	2.85972	4.36324	1.22353	5.09084e-05	0.000145584	0.000222126	6.22879e-05	4.81724e-05	5.07807e-05	0.000154021	3.08667e-05	1.68454e-05	8.49714e-05	0.000176854	0.000172905	8.69914e-05	0.000157428	0.000111006	0.000397942	4.01864e-05	9.75543e-05	4.91232e-05	960000	8573100	10852850	13982200	4780400	12741250	7507050	27691500	2984550	5448850	4343700	960000	8573100	6275700	15430000	8514400	19450000	3109000	6451800	10346000	18290000	7192500
A0A4D9D9M7	W7U110	Histone H5	DNA binding [GO:0003677]	nucleosome assembly [GO:0006334]	nucleosome [GO:0000786]	553.793	118.004	289.461	9.19087e-07	0.000508984	0.000108456	0.00026604	4.24117e-07	0.000120023	9.4145e-05	0.000292121	6.19191e-07	1.21898e-06	0.000415626	0.000466957	0.000644368	0.000181033	0.000142258	2.07689e-06	0.000217451	1.25974e-06	0.000579408	35287	122988	24250500	37760000	36611500	10402484	10379840	176186	1.98496e+07	67077.2	51399000	35287	122988	20006000	28495000	22840000	52680000	11415000	61808000	30349000	189968	20615000
A0A4D9CTV6	W7TBC8	Thioredoxin	0	0	integral component of membrane [GO:0016021]	0.675416	1.36105	1.42105	1.75908e-05	1.18811e-05	2.3942e-05	2.49974e-05	6.85708e-06	5.04682e-06	5.40547e-06	7.45544e-06	2.24395e-05	1.27421e-05	6.4485e-06	1.64238e-05	1.2771e-05	3.00061e-05	1.96296e-05	2.21903e-05	1.64021e-05	2.9713e-05	2.8877e-05	1278800	1285600	444921	1328515	629894	1925600	1294250	1817385	1164775	1566650	2558500	1278800	1285600	22672.4	867170	860830	1796200	1151300	108489	2332900	3078400	772800
A0A4D9DC50	W7TSV1	Arginine-trna-protein transferase 1-like protein	transferase activity [GO:0016740]	0	0	1.02594	1.30714	1.85378	3.88236e-05	3.98305e-05	5.07477e-05	7.19704e-05	1.94012e-05	1.44531e-05	1.07603e-05	8.90588e-06	2.51049e-05	5.25423e-05	3.33797e-05	5.63857e-05	2.97261e-05	4.68043e-05	4.25154e-05	6.29234e-05	6.21745e-05	7.41582e-05	7.95786e-05	1430700	5301200	2031450	4571000	1589950	3916050	2844250	4309650	4705200	3982500	7061050	1430700	5301200	1255400	2807500	4305600	4836400	1483500	1696400	2983600	5542000	2290100
A0A4D9DC93	W7U5A0	Peptidyl-prolyl cis-trans isomerase	peptidyl-prolyl cis-trans isomerase activity [GO:0003755]	0	0	0.450649	0.377263	0.415447	1.69945e-05	7.65853e-06	6.41139e-06	7.0603e-06	5.89239e-07	3.9615e-06	2.24968e-06	3.38284e-06	1.74111e-05	1.65778e-05	6.10931e-06	4.70575e-06	1.21605e-05	7.30295e-06	8.07863e-06	3.85258e-06	5.18882e-06	1.09654e-05	5.02673e-06	992240	1672600	409517	379670	682150	589830	550010	334957	439176	555805	442126	992240	1672600	71764	747270	114249	645090	300300	1064000	698950	601070	578590
A0A4D9DGR3	A0A4D9DA48	Ferredoxin-thioredoxin reductase subunit B (EC 1.8.7.2)	4 iron, 4 sulfur cluster binding [GO:0051539]; metal ion binding [GO:0046872]; oxidoreductase activity, acting on iron-sulfur proteins as donors [GO:0016730]	0	0	22.1427	1.29756	10.9546	1.66572e-06	3.68835e-05	2.16136e-06	1.82472e-05	4.26374e-07	2.23823e-05	1.30706e-06	2.87542e-05	1.96721e-06	1.36422e-06	3.23596e-05	1.71088e-05	6.11822e-05	1.25833e-06	3.66017e-06	1.5656e-06	2.22091e-06	1.07755e-06	5.14431e-05	112109	137642	1941000	1.37864e+06	3208450	262517	262402	99368.9	181552	56056.6	4569850	112109	137642	1335900	2546100	181085	2576200	3671600	2745300	154917	64613.2	460421
W7TX10	A0A4D9D724	Coatomer subunit beta (Beta-coat protein)	structural molecule activity [GO:0005198]	intracellular protein transport [GO:0006886]; vesicle-mediated transport [GO:0016192]	COPI vesicle coat [GO:0030126]; Golgi membrane [GO:0000139]	1.33155	1.84917	1.48203	2.20561e-06	2.93689e-06	4.07855e-06	3.26879e-06	6.98921e-07	8.38973e-07	8.93924e-07	3.24034e-07	2.69982e-06	1.7114e-06	2.22122e-06	3.86018e-06	2.72927e-06	3.21497e-06	5.00001e-06	4.02068e-06	3.50762e-06	2.89994e-06	3.3988e-06	153860	172670	109584	313620	138663	357175	340840	269585	248955	150706	301440	153860	172670	190788	28379.8	387970	239270	206910	70416	232270	349810	364540
W7TM06	A0A4D9CZU0	40s ribosomal protein	structural constituent of ribosome [GO:0003735]	translation [GO:0006412]	chloroplast [GO:0009507]; ribosome [GO:0005840]	1.11056	1.65636	1.27341	4.78171e-05	5.31037e-05	7.92022e-05	6.08907e-05	4.05846e-06	8.40414e-06	1.62767e-05	1.55753e-05	4.49474e-05	5.06869e-05	5.58286e-05	5.98072e-05	4.36752e-05	7.19526e-05	6.78099e-05	9.78442e-05	4.40732e-05	7.48194e-05	6.37796e-05	2561500	5114000	3330650	4853450	2333950	6760350	4684500	6357700	3062450	4074400	5653550	2561500	5114000	2380500	4280800	5254500	4452400	2199800	2468100	5360600	7645600	5875100
A0A4D9DB76	W7TSX0	ADP,ATP carrier protein	ATP:ADP antiporter activity [GO:0005471]; ATP binding [GO:0005524]	0	integral component of membrane [GO:0016021]	0.630995	0.604905	0.581418	9.93549e-05	6.26924e-05	6.01003e-05	5.77667e-05	3.52748e-05	2.15891e-06	3.06011e-06	8.4761e-06	0.000124298	7.44118e-05	6.09473e-05	6.51067e-05	6.20232e-05	5.84322e-05	6.3632e-05	5.82367e-05	4.80634e-05	6.37268e-05	6.15099e-05	7083600	7507700	3690600	5260400	3378950	3140700	4219000	4386900	2982950	3309200	5444950	7083600	7507700	2370100	5011100	2590700	7930100	2500600	4257300	6819500	3423200	2858200
A0A4D9DB27	W7U0E4	Proteasome activator subunit 1	0	0	proteasome activator complex [GO:0008537]	2.01242	1.80231	1.72903	3.52632e-05	7.09644e-05	6.35553e-05	6.09711e-05	1.48474e-05	1.22946e-05	2.44695e-05	1.95522e-05	2.47645e-05	4.57619e-05	5.75275e-05	8.16508e-05	7.3715e-05	3.86655e-05	8.75816e-05	6.44187e-05	6.63784e-05	3.92843e-05	7.72505e-05	1411300	4617100	3435400	6628250	3788850	5022200	6028650	4321200	4662600	2.32669e+06	6844550	1411300	4617100	2438700	4432100	7465500	5791000	5166200	2411500	4054600	2782500	7261900
W7T273	A0A4D9CQC0	Nadh dehydrogenase	4 iron, 4 sulfur cluster binding [GO:0051539]; oxidoreductase activity, acting on NAD(P)H [GO:0016651]	0	membrane [GO:0016020]	1.1292	0.955378	0.720412	7.5513e-05	8.5269e-05	7.21435e-05	5.44005e-05	5.63391e-07	2.1433e-05	6.68992e-06	1.12574e-05	7.51146e-05	7.59114e-05	6.15971e-05	9.08516e-05	0.000103358	6.53712e-05	7.87479e-05	7.23114e-05	5.56233e-05	4.25816e-05	6.49966e-05	4280700	7659000	3704950	7364150	5589850	6415800	5355400	4910700	3913500	2447960	5764150	4280700	7659000	2500100	4909800	6816800	7911500	4563200	6616500	4574300	7280600	5551000
A0A4D9D7N4	W7U342	Arogenate dehydrogenase	prephenate dehydratase activity [GO:0004664]; prephenate dehydrogenase (NAD+) activity [GO:0008977]; prephenate dehydrogenase (NADP+) activity [GO:0004665]	L-phenylalanine biosynthetic process [GO:0009094]; tyrosine biosynthetic process [GO:0006571]	integral component of membrane [GO:0016021]	1.30095	2.43758	2.02668	3.33735e-06	4.34172e-06	8.13507e-06	6.76376e-06	2.71701e-06	1.42691e-06	1.92116e-06	6.17248e-07	5.25857e-06	1.41614e-06	2.69434e-06	5.14003e-06	5.19081e-06	1.00419e-05	6.1999e-06	8.16343e-06	7.16996e-06	7.06784e-06	6.05346e-06	299680	142880	169106	416260	271485	837655	429855	584205	521125	379290	536855	299680	142880	79832	258380	334950	497570	318520	224450	705770	1114900	560410
K9ZXT2	K9ZXT2	NADH-ubiquinone oxidoreductase chain 5 (EC 7.1.1.2)	NADH dehydrogenase (ubiquinone) activity [GO:0008137]	ATP synthesis coupled electron transport [GO:0042773]	integral component of membrane [GO:0016021]; mitochondrial inner membrane [GO:0005743]	0.0861667	0.523591	0.437225	1.35055e-05	1.16372e-06	7.07135e-06	5.90493e-06	1.2071e-05	4.21262e-07	5.71988e-06	5.53064e-06	4.97002e-06	2.2041e-05	7.03757e-07	1.25665e-06	1.53076e-06	4.35198e-06	3.21848e-06	1.36436e-05	4.07327e-06	1.5225e-06	1.2119e-05	283236	2223800	42093.4	102296	82105.5	370350	225228	1246235	325049	79580.3	1.08568e+06	283236	2223800	29553.8	54633	153247	51344.1	74169.4	90041.7	363100	418530	322170
A0A4D9CW05	W7TW79	Major facilitator superfamily domain, general substrate transporter	transmembrane transporter activity [GO:0022857]	0	integral component of membrane [GO:0016021]	0.952154	0.372706	0.981172	0.000101901	9.70257e-05	3.79793e-05	9.99828e-05	4.16268e-05	4.9494e-05	1.87097e-05	2.33506e-05	7.24668e-05	0.000131336	0.00014087	0.000106851	4.33559e-05	1.85941e-05	5.5931e-05	3.94128e-05	0.000112515	7.30417e-05	0.000114392	4129800	13251000	8378950	8633200	2351700	2334635	3809400	2797600	9211300	4315790	10081050	4129800	13251000	6111900	10646000	4246400	13020000	1847300	2856100	2567000	640970	4028300
A0A4D9CVW5	A0A4D9CVW5	F-box domain-containing protein	0	0	0	0.704759	1.36568	1.40607	1.55678e-05	1.09715e-05	2.12606e-05	2.18895e-05	5.38292e-07	7.45306e-06	2.43959e-06	4.5328e-06	1.51872e-05	1.59484e-05	6.05173e-06	1.95466e-05	7.31634e-06	1.84837e-05	2.22393e-05	2.30589e-05	2.31227e-05	2.5678e-05	1.68676e-05	865500	1609100	417648	1588150	364975	1589200	1504000	1452350	1762690	1359150	1495100	865500	1609100	20846.4	814450	1976500	1199800	619780	110170	1577900	1737200	1441200
A0A4D9D7S1	A0A4D9D7S1	Uncharacterized protein	0	0	0	0.637848	1.29983	1.4581	1.40666e-05	8.97237e-06	1.82841e-05	2.05105e-05	9.59642e-07	4.91664e-06	7.7597e-06	1.16751e-05	1.3388e-05	1.47452e-05	3.34585e-06	1.24414e-05	1.11298e-05	9.79355e-06	2.50084e-05	2.00505e-05	1.10819e-05	1.68801e-05	3.35695e-05	762970	1487700	221280	1007810	564830	1895770	1771360	1690340	821445	896275	2985350	762970	1487700	51860.7	390700	844820	1170800	849850	279810	793300	968740	2822800
W7TM77	A0A4D9CT23	NTF2 domain-containing protein, Nuclear transport	0	0	0	0.774886	1.23764	0.799294	0.000101615	7.874e-05	0.000125763	8.12203e-05	2.87308e-05	6.16787e-06	2.13309e-05	2.1469e-05	0.000121931	8.12992e-05	7.23238e-05	7.9271e-05	8.46253e-05	0.000120211	0.000149321	0.000107757	9.25344e-05	9.46658e-05	5.64606e-05	6948700	8202600	4349850	6431900	4173960	11251500	10176455	7167800	6264400	5032900	5006650	6948700	8202600	2936700	5763000	6820100	6043700	7628400	719520	9947900	11653000	10850000
A0A4D9CQ18	W7TWZ4	Uncharacterized protein	0	0	0	10.2437	6.65412	16.387	1.34071e-06	1.37339e-05	8.92123e-06	2.19702e-05	8.47691e-07	1.44002e-05	6.39269e-06	1.25784e-06	7.41301e-07	1.94012e-06	9.24395e-06	2.98441e-05	2.11355e-06	1.29474e-05	1.22662e-05	1.55007e-06	2.09915e-05	2.15301e-05	2.33889e-05	42245.9	195746	631545	2427350	113000	928664	888788	91422.6	1513510	1172150	2074000	42245.9	195746	58690.3	1204400	3360300	1494400	105926	120075	2029300	173129	1684200
A0A4D9D528	W7TUG1	Amidophosphoribosyltransferase (EC 2.4.2.14)	amidophosphoribosyltransferase activity [GO:0004044]	'de novo' IMP biosynthetic process [GO:0006189]; nucleoside metabolic process [GO:0009116]; purine nucleobase biosynthetic process [GO:0009113]	0	0.803745	1.16277	1.41953	3.20993e-05	2.57997e-05	3.73242e-05	4.55658e-05	1.74689e-06	4.86118e-06	5.72468e-06	2.04177e-05	3.33346e-05	3.08641e-05	2.06275e-05	2.6497e-05	3.02746e-05	3.20516e-05	4.34133e-05	3.65076e-05	3.62643e-05	6.89781e-05	3.14551e-05	1899700	3114000	1259675	2151000	1551865	3250550	2928650	2582450	2850300	3609450	2798400	1899700	3114000	757750	1761600	2426600	1875400	2162400	941330	2041200	3797400	2703700
A0A4D9D2N6	W7THJ8	60s acidic ribosomal protein p2	structural constituent of ribosome [GO:0003735]	cytoplasmic translational elongation [GO:0002182]	cytosolic large ribosomal subunit [GO:0022625]	1.89078	1.30663	1.35404	0.000621262	0.00117467	0.000811758	0.000841212	0.000305208	0.0002386	8.42906e-05	0.000118279	0.000405447	0.000837077	0.00138408	0.000914914	0.00122501	0.000843602	0.000875488	0.000716185	0.000827925	0.000730138	0.000965573	23106000	84456000	78927000	74208500	63417000	63435000	60700000	54676000	57690000	41040500	85777500	23106000	84456000	74289000	83565000	75202000	73215000	81476000	45358000	99950000	47733000	79137000
A0A4D9DAT5	W7U4A8	DUF1214 domain-containing protein (Fragment)	0	0	0	0.48343	0.468963	0.388524	3.85153e-06	1.86195e-06	1.80623e-06	1.49641e-06	1.8856e-06	6.22516e-07	1.23431e-06	3.27409e-07	2.51821e-06	5.18485e-06	1.39477e-06	1.62242e-06	2.56865e-06	3.15244e-06	7.27769e-07	1.53847e-06	1.4099e-06	1.22095e-06	1.85839e-06	143510	523120	86325.1	131785	134868	163456	50154.2	110364	100910	64320.8	164276	143510	523120	46420.3	126230	159240	104330	152550	117185	296200	265690	61222.1
A0A4D9D0G5	W7TIF8	Beta-adaptin-like protein c	0	intracellular protein transport [GO:0006886]; vesicle-mediated transport [GO:0016192]	clathrin adaptor complex [GO:0030131]	0.366408	0.416302	0.665154	1.77397e-05	6.49995e-06	7.38505e-06	1.17996e-05	8.18757e-06	2.2959e-06	2.63727e-06	3.94352e-06	2.35291e-05	1.19502e-05	3.85458e-06	7.67206e-06	7.97321e-06	7.82255e-06	9.77621e-06	4.55639e-06	8.42667e-06	1.61354e-05	1.08368e-05	1340900	1205700	241490	622875	419605	667485	665840	342355	551995	877060	963365	1340900	1205700	116040	366940	711320	534430	464150	375060	760070	630970	704000
A0A4D9D034	W7TT11	Transmembrane protein	0	peroxisome fission [GO:0016559]	integral component of peroxisomal membrane [GO:0005779]	0.472255	1.09373	1.13926	4.81407e-06	2.27347e-06	5.26531e-06	5.48448e-06	2.30352e-06	6.98937e-07	1.35252e-06	1.96649e-06	3.18524e-06	6.4429e-06	3.03358e-06	2.12834e-06	1.65849e-06	5.34353e-06	6.57702e-06	3.87538e-06	6.59894e-06	3.2139e-06	6.64061e-06	181523	650050	206230	172718	85594.2	456650	448660	318300	450190	170805	588685	181523	650050	23549.9	388910	187057	158380	112852	58336.4	520970	429010	484290
A0A4D9DBU9	W7TGG5	Long chain acyl-coa synthetase	0	0	0	2.002	2.91439	3.22518	3.85202e-05	7.71174e-05	0.000112263	0.000124235	4.14134e-05	1.09143e-05	2.90493e-05	5.09449e-05	9.23654e-06	6.78039e-05	7.42479e-05	8.91797e-05	6.79246e-05	7.90928e-05	0.000133168	0.000124528	7.85513e-05	0.000179172	0.00011498	526380	6841000	4360750	7240550	3622150	8524750	9101500	8066955	4921950	9394800	10209150	526380	6841000	3454000	5267500	8305200	6175900	3495200	3749100	7149500	6984500	10065000
A0A4D9D0U2	A0A4D9CNT1	GYF domain-containing protein	0	0	0	1.00651	0.858507	3.96315	7.51516e-06	7.56412e-06	6.45181e-06	2.97837e-05	9.02777e-06	2.90893e-06	5.8193e-06	1.33762e-05	1.13156e-06	1.38988e-05	1.09071e-05	5.60956e-06	6.17568e-06	1.59939e-06	1.29035e-05	4.85251e-06	1.4564e-05	3.96726e-05	3.51144e-05	64486.2	1402300	636385	452050	311962	685712	903280	392274	1.32259e+06	2108900	3118250	64486.2	1402300	525060	747710	63040.7	841060	485570	138354	202929	75323.2	1296100
A0A4D9DGE3	A0A4D9DA34	TOG domain-containing protein	protein kinase binding [GO:0019901]; protein kinase regulator activity [GO:0019887]; ribosome binding [GO:0043022]	positive regulation of kinase activity [GO:0033674]; regulation of translation [GO:0006417]	0	0.974252	0.451574	0.752522	1.67796e-06	1.63475e-06	7.57721e-07	1.2627e-06	1.96173e-07	3.55676e-07	3.61249e-07	5.93601e-07	1.81667e-06	1.53924e-06	1.24081e-06	1.9323e-06	1.73115e-06	1.16596e-06	6.27802e-07	4.79399e-07	5.93306e-07	1.72506e-06	1.46973e-06	103530	155300	71667.1	157024	92464.1	82020.7	42022.2	38449.4	40052	93491.9	130115	103530	155300	62787.1	80547.2	198832	115215	87640.8	97287.4	81563	129884	34157.4
A0A4D9DBP4	W7UB75	Uncharacterized protein	0	0	0	1.58608	1.61297	1.82544	0.000214101	0.000339582	0.000345339	0.000390829	0.000104796	8.57101e-05	5.3043e-05	6.3367e-05	0.000139999	0.000288204	0.000320204	0.000433322	0.000265219	0.000378099	0.000284141	0.000373777	0.000371122	0.000339657	0.000461708	7978400	29078000	18138500	35158500	14724150	32959000	19741000	25359000	29509500	18978500	40865500	7978400	29078000	17694000	18583000	37224000	33093000	8032300	21416000	28659000	39623000	26295000
A0A4D9CQ96	W7TTT4	Uncharacterized protein	0	0	0	0.554006	0.345099	0.820272	4.72554e-06	2.61798e-06	1.63078e-06	3.87623e-06	1.59383e-06	1.14636e-06	6.61567e-07	2.4748e-06	5.85254e-06	3.59853e-06	1.32126e-06	3.03605e-06	3.49662e-06	1.14858e-06	1.35877e-06	2.38499e-06	6.69284e-06	2.04997e-06	2.88587e-06	333530	363070	77986.9	244918	178902	118575	95232.5	131357	422330	111838	257643	333530	363070	59845.6	96128.3	68766.2	421070	252980	104823	106031	98936.6	138214
A0A4D9D117	W7TUP2	Fad-dependent pyridine nucleotide-disulfide oxidoreductase	oxidoreductase activity [GO:0016491]	0	0	1.02025	1.19066	1.48348	8.87562e-05	9.05539e-05	0.000105679	0.000131668	1.03014e-05	1.73891e-05	7.63144e-06	2.92542e-05	8.1472e-05	9.60405e-05	0.000104671	9.58608e-05	7.11297e-05	0.00010346	9.94025e-05	0.000114174	0.000115671	0.000113902	0.000165433	4643000	9689900	6383600	7775450	3837350	8072500	6818100	8805500	8502250	6307700	14667000	4643000	9689900	3880400	8886800	7907000	7643900	3232200	4442500	10122000	8266800	7878200
A0A4D9CRW0	A0A4D9CRW0	Protein kinase domain-containing protein	ATP binding [GO:0005524]; protein kinase activity [GO:0004672]	0	0	0.382467	1.25016	1.25264	3.15636e-05	1.20721e-05	3.94595e-05	3.9538e-05	1.11725e-05	8.67877e-06	2.67885e-05	2.05783e-05	3.94638e-05	2.36635e-05	3.84101e-06	2.11382e-05	1.1237e-05	1.73147e-05	6.92356e-05	3.18282e-05	2.32284e-05	6.26582e-05	3.27275e-05	2249000	2387500	196368	1716850	629932	3055000	4703450	1956300	1528800	3408000	2892900	2249000	2387500	301130	91605.1	2053800	1379900	281463	978400	1763200	1305300	4804700
W7T2T9	A0A4D9CY28	Adenosine kinase (EC 2.7.1.20)	adenosine kinase activity [GO:0004001]	AMP salvage [GO:0044209]; purine ribonucleoside salvage [GO:0006166]	0	0.635408	0.975623	0.715652	7.06287e-05	4.48781e-05	6.8907e-05	5.05456e-05	1.32279e-05	1.44361e-05	6.4846e-06	1.57439e-05	7.99823e-05	6.12752e-05	3.51094e-05	3.8065e-05	6.14599e-05	6.75025e-05	6.32398e-05	7.59788e-05	3.23665e-05	5.95228e-05	5.97475e-05	4558100	6182300	2203250	3102915	3245100	5684350	4351250	5393950	2826095	3187350	5299450	4558100	6182300	1041700	3364800	5223400	982430	3474800	3015400	5932100	6152700	5216000
A0A4D9CTQ6	W7TGS6	Superoxide dismutase	metal ion binding [GO:0046872]	superoxide metabolic process [GO:0006801]	0	1.20795	1.43761	1.64415	0.000127346	0.000153828	0.000183074	0.000209377	1.00148e-05	2.38379e-05	1.57351e-05	6.3493e-05	0.000134428	0.000120265	0.000126641	0.000163698	0.000171146	0.000199663	0.000181199	0.000168361	0.000164929	0.000282095	0.000181107	7660900	12134000	7115300	13296000	9277500	16366500	12499450	11837550	12048950	15009000	16063500	7660900	12134000	7243000	6987600	15955000	10637000	7348000	11207000	18335000	17308000	15425000
A0A4D9D1I0	A0A4D9D1I0	Uncharacterized protein	0	0	0	1.21325	1.46049	0.778259	0.000332892	0.000403882	0.000486184	0.000259076	0.000185376	5.82551e-05	5.82035e-05	4.14764e-05	0.000201811	0.000463972	0.000376275	0.000364562	0.000470808	0.000458467	0.00044702	0.000553066	0.00027701	0.00021165	0.000288568	11501000	46812000	22323000	29560500	25252500	33477000	30324500	37442500	18324500	10794500	25520000	11501000	46812000	16568000	28078000	28742000	30379000	22814000	27691000	44898000	36583000	30371000
A0A4D9CVW1	A0A4D9CVW1	NAD(P)-bd_dom domain-containing protein	0	0	0	0.869437	1.07249	1.62136	6.71875e-06	5.84153e-06	7.20581e-06	1.08935e-05	2.66336e-06	1.41359e-06	3.19551e-06	2.64938e-06	8.60203e-06	4.83547e-06	4.55163e-06	5.62024e-06	7.35271e-06	3.68568e-06	9.92389e-06	8.00787e-06	1.33885e-05	1.11791e-05	8.1129e-06	490220	487870	274190	456205	387120	549840	683460	617265	1021320	601385	718970	490220	487870	182990	365390	509120	403290	426390	347850	380910	271540	828140
A0A4D9D3S5	A0A4D9D3S5	Carbonic anhydrase (EC 4.2.1.1) (Carbonate dehydratase)	carbonate dehydratase activity [GO:0004089]; zinc ion binding [GO:0008270]	carbon utilization [GO:0015976]	0	0.59387	0.383551	0.913087	2.99896e-05	1.78099e-05	1.15025e-05	2.73831e-05	8.97264e-06	7.29958e-06	5.80311e-06	8.56376e-06	2.3645e-05	3.63342e-05	9.70232e-06	2.38597e-05	1.98676e-05	1.67403e-05	1.2503e-05	5.26422e-06	2.17342e-05	2.31786e-05	3.72364e-05	1347500	3665900	546935	1931350	1084095	1252600	870515	276723	1759725	1211330	3292700	1347500	3665900	547320	546550	1432000	2430700	784290	1383900	1653100	1320300	1184900
A0A4D9D8D6	A0A4D9D8D6	Uncharacterized protein	translation initiation factor activity [GO:0003743]	0	eukaryotic translation initiation factor 3 complex [GO:0005852]	4.10461	2.38534	4.12856	6.585e-06	2.70289e-05	1.57075e-05	2.71866e-05	7.74309e-06	3.08909e-06	8.69958e-06	8.01134e-06	1.10981e-06	1.20602e-05	2.46325e-05	3.05152e-05	2.5939e-05	1.53904e-05	2.45613e-05	7.17082e-06	2.08536e-05	3.61927e-05	2.45134e-05	63246.9	1216800	1496540	2479300	1.27203e+06	1521750	1642400	386035	1350150	1911050	2183050	63246.9	1216800	937180	2055900	3079400	1879200	2409300	134757	1061500	1731500	1312000
A0A4D9D7A3	W7TPN7	ADP/ATP translocase (ADP,ATP carrier protein)	ATP:ADP antiporter activity [GO:0005471]	mitochondrial ADP transmembrane transport [GO:0140021]; mitochondrial ATP transmembrane transport [GO:1990544]	integral component of membrane [GO:0016021]; mitochondrial inner membrane [GO:0005743]	0.784544	0.745279	0.671053	0.000588471	0.000461681	0.000438575	0.000394895	9.80638e-05	5.90872e-05	7.79057e-05	1.67114e-05	0.000657812	0.000519129	0.000527826	0.0004431	0.000414119	0.000456829	0.000505732	0.000353163	0.000387497	0.00038316	0.000414029	37488000	52377000	30080000	35919500	21677500	45738000	34958000	27641500	26914500	21103000	36629000	37488000	52377000	28411000	31749000	33683000	38156000	25231000	18124000	35090000	47350000	44126000
W7U6T6	W7U6T6	Isochorismatase	0	0	0	2.6192	2.72926	2.20366	9.89228e-06	2.59099e-05	2.69986e-05	2.17992e-05	8.96978e-06	4.99624e-06	9.77719e-06	7.03392e-06	3.54969e-06	1.62349e-05	3.16634e-05	2.26658e-05	2.34004e-05	1.90156e-05	3.79036e-05	2.40765e-05	1.66928e-05	2.98223e-05	1.88825e-05	202293	1638000	1850950	1840100	1192750	1845550	2542400	1521900	1133050	1642550	1676250	202293	1638000	1509500	2192400	2090900	1589300	1736600	648900	1834000	1549200	2141900
A0A4D9D0T4	A0A4D9CN56	Bap31 domain-containing protein	0	0	integral component of membrane [GO:0016021]	1.04643	3.24503	2.18828	1.85203e-06	1.93802e-06	6.00988e-06	4.05275e-06	1.2197e-06	1.03032e-06	2.54383e-06	1.40904e-06	9.89572e-07	2.71448e-06	1.42829e-06	1.26192e-06	3.12385e-06	4.22304e-06	8.92233e-06	4.88427e-06	5.64837e-06	3.53043e-06	2.97945e-06	56394.6	273875	76609.5	102185	172392	295633	569948	259566	420620	197681	263490	56394.6	273875	96936.1	56282.9	80855.9	123515	104598	240187	255810	515170	76095.7
A0A4D9D7M3	A0A4D9CZJ0	Uncharacterized protein	0	0	0	0.297458	0.337306	0.295894	6.19055e-06	1.84143e-06	2.08811e-06	1.83175e-06	4.67338e-07	1.07765e-06	6.87977e-07	1.15911e-06	5.86009e-06	6.52101e-06	8.01419e-07	1.76973e-06	2.95314e-06	2.00925e-06	2.81212e-06	1.44296e-06	7.71308e-07	1.65476e-06	3.06917e-06	333960	657930	50108.4	143141	146198	257434	191559	103826	48610.5	84888.6	272919	333960	657930	24548.1	75668.6	91071.8	195210	260982	31413.9	62581	311900	202967
A0A4D9D130	W7T3J5	Diadenosine tetraphosphate synthetase (EC 6.1.1.14)	ATP binding [GO:0005524]; glycine-tRNA ligase activity [GO:0004820]; transferase activity [GO:0016740]	glycyl-tRNA aminoacylation [GO:0006426]	cytoplasm [GO:0005737]	0.455977	0.484066	0.610988	5.51327e-06	2.51393e-06	2.66879e-06	3.36854e-06	2.32435e-06	7.54851e-07	7.1163e-07	1.13891e-07	7.15683e-06	3.86971e-06	1.84974e-06	3.33484e-06	2.3572e-06	2.81133e-06	1.89668e-06	3.29836e-06	3.48903e-06	3.35395e-06	3.26265e-06	407860	390430	115236	271330	120961	214820	127145	286149	246175	176480	290598	407860	390430	58411.9	172060	388130	154530	167090	74832.3	187440	323590	106050
W7T5D0	A0A4D9CTM7	4-hydroxyphenylpyruvate dioxygenase	4-hydroxyphenylpyruvate dioxygenase activity [GO:0003868]; metal ion binding [GO:0046872]	aromatic amino acid family metabolic process [GO:0009072]	0	0.35722	0.543316	0.659098	2.18495e-05	7.8051e-06	1.18712e-05	1.4401e-05	6.26572e-06	3.04285e-06	7.77753e-06	5.96394e-06	1.7419e-05	2.62801e-05	4.38699e-06	8.8096e-06	1.02187e-05	1.98868e-05	4.35594e-06	1.13708e-05	1.03258e-05	2.12462e-05	1.1631e-05	992690	2651500	223904	709882	515735	1111445	295610	589451	697245	1.12082e+06	1029545	992690	2651500	345510	102298	92764.2	1327000	807890	223580	1648000	1925200	297690
W7U041	A0A4D9DCP0	Uncharacterized protein	0	0	integral component of membrane [GO:0016021]	0.838079	1.26844	0.582141	1.44562e-05	1.21155e-05	1.83369e-05	8.41557e-06	3.61006e-06	4.40592e-06	9.61954e-06	4.28818e-06	1.19035e-05	1.7009e-05	1.65487e-05	1.20604e-05	7.73734e-06	8.64563e-06	2.78831e-05	1.84819e-05	1.28995e-05	4.35439e-06	7.99287e-06	678370	1716100	957735	978525	383727	1392500	1881850	1232250	857940	244144	704980	678370	1716100	829370	1086100	1033000	924050	677180	90274.8	540690	1035500	1749500
A0A4D9D1A8	A0A4D9D1A8	Uncharacterized protein	0	0	0	1.05064	0.947631	1.3247	0.000612979	0.00064402	0.000580878	0.000812012	8.8845e-06	0.000148011	9.32647e-05	0.000112126	0.000619261	0.000606697	0.000568283	0.000549204	0.000814573	0.000612894	0.000653918	0.000475822	0.000686497	0.00090228	0.000847259	35291000	61212000	32806500	44550500	43021000	50228500	44333500	38154500	50179000	48487500	75166500	35291000	61212000	28825000	36788000	45774000	43327000	45945000	40097000	53365000	56424000	44033000
W7T7U7	A0A4D9CRG7	Superoxide dismutase (EC 1.15.1.1)	metal ion binding [GO:0046872]; superoxide dismutase activity [GO:0004784]	0	0	2.43058	3.89391	2.84175	7.21854e-05	0.000175452	0.000281083	0.000205133	2.72806e-05	0.000174314	6.54629e-05	7.43955e-05	9.14757e-05	5.28952e-05	0.000376712	7.23103e-05	7.73347e-05	0.00021431	0.000345152	0.000283789	0.000146632	0.000288862	0.000179904	5213100	5336800	20615500	5840250	4040150	22161500	23640500	18219000	11132650	15997000	16067750	5213100	5336800	23850000	17381000	2582300	9098200	4789300	3291000	20657000	17474000	26849000
A0A4D9CTV3	W7TLI3	Glutamine--fructose-6-phosphate transaminase (isomerizing) (EC 2.6.1.16)	carbohydrate derivative binding [GO:0097367]; glutamine-fructose-6-phosphate transaminase (isomerizing) activity [GO:0004360]	carbohydrate derivative biosynthetic process [GO:1901137]; glutamine metabolic process [GO:0006541]	0	0.841779	0.954875	0.512897	9.00423e-06	7.57957e-06	8.59791e-06	4.61824e-06	5.03109e-06	1.5005e-06	1.80057e-06	7.35824e-07	1.25617e-05	5.44671e-06	5.84814e-06	8.38926e-06	8.50131e-06	1.00751e-05	6.59223e-06	9.12642e-06	5.36625e-06	3.89524e-06	4.59324e-06	715880	549540	337185	680095	436045	730545	454475	583480	346305	216672	408100	715880	549540	298410	375960	641400	718790	604600	267490	898100	903970	557120
W7T4V3	A0A4D9D0C9	Ribosomal protein l32	structural constituent of ribosome [GO:0003735]	translation [GO:0006412]	ribosome [GO:0005840]	1.13374	1.33025	0.54503	0.000172906	0.000196031	0.000230009	9.42391e-05	0.000111249	6.41789e-05	3.59298e-05	2.39726e-05	9.42412e-05	0.000251571	0.000127653	0.000254964	0.000205477	0.000227487	0.000195407	0.000267134	0.000119182	7.13722e-05	9.21625e-05	5370700	25382000	7672100	20688500	10963500	17162000	13216500	18346000	8908850	3638350	8187150	5370700	25382000	5206200	10138000	22101000	19276000	10513000	11414000	19192000	21638000	12686000
W7U0D2	W7U0D2	Nucleoside diphosphate kinase a	nucleoside diphosphate kinase activity [GO:0004550]	CTP biosynthetic process [GO:0006241]; GTP biosynthetic process [GO:0006183]; UTP biosynthetic process [GO:0006228]	0	4.23617	4.46604	3.6948	6.67885e-05	0.000282927	0.00029828	0.00024677	9.26294e-05	0.000183115	0.000121917	4.061e-05	1.28963e-06	0.000132287	0.000469001	0.000276858	0.000102923	0.000157821	0.000360316	0.000376704	0.00027118	0.000269239	0.000199891	73494.4	13347000	26608000	22454500	6016171	23601000	25035500	28370500	20485000	1.60257e+07	17786500	73494.4	13347000	25746000	27470000	22564000	22345000	196342	11836000	14365000	13825000	33377000
A0A4D9CYF4	A0A4D9CYF4	Peptidylprolyl isomerase (EC 5.2.1.8)	peptidyl-prolyl cis-trans isomerase activity [GO:0003755]	0	0	0.651811	0.660288	1.08112	6.5665e-05	4.28012e-05	4.33578e-05	7.09915e-05	5.66846e-06	1.39236e-05	1.98259e-06	2.45103e-05	6.96732e-05	6.16568e-05	2.73533e-05	4.66665e-05	5.43838e-05	4.54877e-05	4.1566e-05	4.30197e-05	5.26887e-05	9.8838e-05	6.14478e-05	3970600	6220800	1665850	3787050	2805550	3830050	2907700	2946000	3573900	5296300	5447900	3970600	6220800	1023900	2307800	4098400	3475700	3711900	1899200	4555800	3515400	4144700
A0A4D9D6E1	W7TLX4	Thioredoxin reductase	oxidoreductase activity [GO:0016491]; thioredoxin-disulfide reductase activity [GO:0004791]	removal of superoxide radicals [GO:0019430]	cytoplasm [GO:0005737]	0.448975	0.429344	0.537484	9.29167e-05	4.17173e-05	3.98933e-05	4.99412e-05	4.57346e-05	1.13398e-05	1.1378e-05	2.46839e-05	0.000125256	6.05775e-05	2.8955e-05	4.55617e-05	5.06351e-05	5.29652e-05	3.44982e-05	3.22165e-05	3.68737e-05	7.84118e-05	3.45382e-05	7138200	6111900	1917430	3701700	2513375	3763650	2363500	2297400	3066645	4283150	3062300	7138200	6111900	438460	3396400	4584200	2819200	4410700	616050	4648500	4834500	2692800
A0A4D9CPA4	W7TB32	Asparagine--tRNA ligase (EC 6.1.1.22)	asparagine-tRNA ligase activity [GO:0004816]; ATP binding [GO:0005524]; nucleic acid binding [GO:0003676]	asparaginyl-tRNA aminoacylation [GO:0006421]; glutathione metabolic process [GO:0006749]	chloroplast [GO:0009507]	0.557375	0.781392	0.904799	1.03461e-05	5.76667e-06	8.08437e-06	9.36116e-06	7.01388e-07	2.70352e-06	1.77515e-06	9.03037e-07	9.85017e-06	1.08421e-05	3.37602e-06	8.70056e-06	5.22341e-06	6.34517e-06	8.01453e-06	9.89341e-06	1.01559e-05	8.37919e-06	9.54839e-06	561350	1093900	199115	707295	267440	561570	527780	695850	756765	440155	846970	561350	1093900	153560	244670	931020	483570	376090	158790	346060	817310	305830
A0A4D9CRN0	W7TJ08	Histone deacetylase	0	0	0	0.368385	0.821129	0.844802	6.24949e-06	2.30222e-06	5.13164e-06	5.27958e-06	1.199e-07	1.02496e-06	1.06075e-06	2.70803e-06	6.16471e-06	6.33428e-06	1.12128e-06	2.82495e-06	2.96042e-06	4.0833e-06	5.10726e-06	6.20437e-06	2.21455e-06	7.3484e-06	6.2758e-06	351320	639090	67749	228550	148140	312266	342600	381070	159540	396840	556865	351320	639090	44229	91269	153550	303550	246340	49939.8	391320	335493	289040
K9ZXM5	K9ZXM5	Cytochrome c6 (Cytochrome c-553) (Cytochrome c553) (Soluble cytochrome f)	electron transfer activity [GO:0009055]; heme binding [GO:0020037]; iron ion binding [GO:0005506]	photosynthesis [GO:0015979]	chloroplast thylakoid lumen [GO:0009543]	1.59988	1.65425	2.69946	0.0113225	0.0181147	0.0187302	0.0305647	0.000856813	0.00805242	0.0107337	0.0046065	0.0107167	0.0119284	0.0254426	0.00949414	0.0194073	0.00785751	0.0293193	0.0190138	0.0261757	0.0353616	0.0301568	610730000	1203500000	1426900000	770460000	1036440000	1037850000	1987750000	1307400000	1745000000	1892550000	2674500000	610730000	1203500000	1466000000	1387800000	833490000	707430000	983880000	1089000000	1234700000	101500000	1974200000
A0A4D9CP84	W7TLF2	Peptidylprolyl isomerase (EC 5.2.1.8)	peptidyl-prolyl cis-trans isomerase activity [GO:0003755]	protein folding [GO:0006457]; protein transport [GO:0015031]	0	2.10257	2.32245	3.11181	4.48166e-05	9.423e-05	0.000104084	0.000139461	5.09047e-05	2.95947e-05	2.19736e-05	2.5528e-05	8.82154e-06	8.08116e-05	8.0067e-05	0.000128245	7.43783e-05	0.00011945	0.000113887	7.89153e-05	0.000110188	0.000151096	0.000157098	502730	8153400	5165900	10399500	4032600	9879100	7784300	5253400	8639150	8475400	13943000	502730	8153400	1783200	8548600	10215000	10584000	3186600	4878600	10272000	11142000	8616200
A0A4D9CWR3	A0A4D9CWR3	SAICAR synthetase (EC 6.3.2.6)	ATP binding [GO:0005524]; phosphoribosylaminoimidazolesuccinocarboxamide synthase activity [GO:0004639]	'de novo' IMP biosynthetic process [GO:0006189]	0	1.52257	1.90152	1.80984	3.42418e-05	5.21357e-05	6.51115e-05	6.19723e-05	1.47108e-05	1.02754e-05	1.71773e-05	9.57575e-06	2.38397e-05	4.46439e-05	5.70904e-05	5.89949e-05	4.03218e-05	6.0424e-05	8.4146e-05	5.07645e-05	5.54908e-05	5.7455e-05	7.29712e-05	1358600	4504300	3771935	4801150	2015300	6474200	5717850	3545200	4098150	3281000	6461250	1358600	4504300	900770	6643100	7027000	2575300	3378500	652100	3911900	7086800	5861600
A0A4D9D435	W7TYV7	Seryl-tRNA synthetase (EC 6.1.1.11)	ATP binding [GO:0005524]; serine-tRNA ligase activity [GO:0004828]	seryl-tRNA aminoacylation [GO:0006434]	0	1.41648	1.86493	2.1163	2.40791e-05	3.41077e-05	4.49059e-05	5.09588e-05	1.37233e-05	1.64371e-05	7.26746e-06	3.85274e-06	1.43753e-05	3.3783e-05	2.317e-05	5.30098e-05	2.61433e-05	5.31612e-05	4.20835e-05	3.9473e-05	5.45464e-05	4.68867e-05	5.14432e-05	819230	3408500	1414725	4293700	1419850	3232150	2905650	2837450	4257200	2601250	4559250	819230	3408500	852050	1977400	3556000	5031400	1096600	1743100	6445400	2842100	3622200
W7TFG9	A0A4D9D1D2	Light harvesting complex protein	chlorophyll binding [GO:0016168]	photosynthesis, light harvesting [GO:0009765]; protein-chromophore linkage [GO:0018298]	chloroplast [GO:0009507]; membrane [GO:0016020]	0.727235	1.02548	1.05922	0.00599561	0.00436021	0.00614837	0.00635066	0.0010943	0.000592026	0.000696534	0.00185783	0.00676939	0.00522182	0.00371917	0.00488639	0.00447508	0.00540909	0.00679234	0.00624368	0.00517202	0.00849229	0.00538768	385780000	526850000	224800000	396480000	223521500	441725000	459230000	467200000	384295000	448230000	478090000	385780000	526850000	146350000	303250000	421370000	371590000	376360000	70683000	517760000	445120000	438330000
A0A4D9CXD6	A0A4D9CXD6	Uncharacterized protein	0	0	0	2.24816	1.44194	2.40598	2.27671e-05	5.11841e-05	3.28287e-05	5.4777e-05	1.58242e-05	2.41947e-05	1.25205e-05	8.87913e-06	1.15777e-05	3.39565e-05	2.88164e-05	4.78714e-05	7.68645e-05	2.07587e-05	4.57556e-05	3.19717e-05	5.76516e-05	4.48168e-05	6.18628e-05	659800	3426000	1796065	3883550	4038100	3117150	3163500	2317000	4046400	2583880	5483150	659800	3426000	906430	2685700	4030900	3736200	4542600	3533600	1523900	2231400	4002900
A0A4D9CS32	W7TP37	Phosphoglycerate kinase (EC 2.7.2.3)	ATP binding [GO:0005524]; phosphoglycerate kinase activity [GO:0004618]	glycolytic process [GO:0006096]	0	2.35713	1.86127	2.21786	1.06815e-05	2.51778e-05	1.98812e-05	2.36901e-05	4.71665e-06	1.16706e-05	3.58823e-06	6.59181e-06	7.34634e-06	1.40167e-05	1.33244e-05	2.55524e-05	3.66566e-05	2.26696e-05	1.5833e-05	2.11411e-05	1.61581e-05	2.8407e-05	2.65051e-05	418660	1414200	838695	2071550	1942650	1436250	1070850	1557600	1218625	1420405	2350650	418660	1414200	384690	1292700	1965000	2178100	2003200	1882100	2188100	1845000	1027500
A0A4D9D641	A0A4D9CXD4	ATPase ASNA1 homolog (EC 3.6.-.-) (Arsenical pump-driving ATPase homolog) (Arsenite-stimulated ATPase)	ATPase activity [GO:0016887]; ATP binding [GO:0005524]; hydrolase activity [GO:0016787]	protein insertion into ER membrane [GO:0045048]	endoplasmic reticulum [GO:0005783]	6.19468	5.66236	1.78963	8.14171e-06	5.04353e-05	4.61013e-05	1.45706e-05	9.95967e-06	3.90362e-05	3.0383e-05	1.13958e-05	1.09916e-06	1.51843e-05	3.42689e-05	9.49576e-05	2.20793e-05	4.91063e-05	1.43274e-05	7.48701e-05	8.75892e-06	2.77006e-05	7.2524e-06	62639.7	1532000	1852350	7725950	1277399	4149800	1.04193e+06	3944050	459240	1407790	639063	62639.7	1532000	2266000	1438700	11049000	4402900	169798	2385000	2722300	6275500	2024100
A0A4D9DHW7	A0A4D9DHW7	JAB_MPN domain-containing protein	isopeptidase activity [GO:0070122]; metallopeptidase activity [GO:0008237]; translation initiation factor activity [GO:0003743]	0	eukaryotic translation initiation factor 3 complex [GO:0005852]	2.15049	2.08037	1.87431	7.33474e-06	1.57732e-05	1.52589e-05	1.37476e-05	4.84099e-06	5.38251e-06	8.53077e-06	1.35136e-06	3.91164e-06	1.07578e-05	1.78961e-05	9.65301e-06	1.97706e-05	6.71495e-06	1.52854e-05	2.37764e-05	1.47018e-05	1.22013e-05	1.43397e-05	222920	1085400	1028310	782465	1062200	1111400	1.04811e+06	1597950	1040565	712058	1267640	222920	1085400	927920	1128700	727270	837660	940900	1183500	232230	1016300	1206500
A0A4D9CNR2	A0A4D9CNR2	Uncharacterized protein	metal ion binding [GO:0046872]; metalloendopeptidase activity [GO:0004222]	cell adhesion [GO:0007155]	membrane [GO:0016020]	1.95301	2.61839	2.9337	5.20008e-06	1.01558e-05	1.36158e-05	1.52555e-05	5.50936e-06	2.10833e-06	7.13317e-06	4.78177e-06	1.30438e-06	9.09579e-06	1.24734e-05	8.35147e-06	9.64264e-06	6.09404e-06	2.02835e-05	1.447e-05	1.77562e-05	1.82683e-05	9.74187e-06	74334.9	917710	684110	679340	485958	930285	1376550	1005970	1016000	981080	861605	74334.9	917710	783390	584830	951090	407590	769150	202765	607860	473770	1386800
A0A4D9CUW0	W7TB60	Hypoxia up-regulated 1	ATPase activity [GO:0016887]; ATP binding [GO:0005524]	0	0	1.99471	2.90389	3.17287	2.05062e-06	4.0904e-06	5.95479e-06	6.50636e-06	5.39992e-07	2.677e-06	2.41559e-06	2.27096e-06	1.66879e-06	2.43246e-06	2.20956e-06	7.15524e-06	2.90639e-06	6.68158e-06	7.92355e-06	3.25925e-06	8.09585e-06	7.51781e-06	3.90541e-06	95102.6	245420	142342	580405	152405	668370	549260	255445	614314	404080	346010	95102.6	245420	50124.4	234560	594260	566550	174500	130310	575640	622040	714700
A0A4D9DA79	W7TT61	Nadh:ubiquinone oxidoreductase complex i intermediate-associated protein 30	0	0	0	1.4745	1.43623	1.68907	3.65947e-05	5.39589e-05	5.25582e-05	6.1811e-05	1.28672e-05	1.49335e-05	6.60467e-06	9.39837e-06	4.56931e-05	2.74962e-05	3.86966e-05	5.46401e-05	6.85402e-05	4.63245e-05	5.94799e-05	5.18702e-05	5.58266e-05	7.26435e-05	5.6963e-05	2604000	2774200	2286000	4426200	3458800	4539700	4117550	3752650	4078600	3954450	5062100	2604000	2774200	1744600	2827400	3727100	5125300	5422700	1494900	4446400	3798300	5281100
W7T5L5	A0A4D9CZM0	Uncharacterized protein	oxidoreductase activity [GO:0016491]	0	0	0.766565	1.3751	1.08884	1.08949e-05	8.35163e-06	1.49816e-05	1.18628e-05	1.92413e-06	3.25144e-06	2.0824e-07	2.634e-06	9.53432e-06	1.22554e-05	7.04742e-06	1.20527e-05	5.95478e-06	1.47658e-05	1.49976e-05	1.51814e-05	8.84313e-06	1.36876e-05	1.30577e-05	543350	1236500	468892	977730	296764	1198550	1018720	997390	706910	749880	1157950	543350	1236500	97483	840300	1009400	946060	507240	86287.6	1286700	1358200	1038900
A0A4D9CNU8	W7TSZ8	Dihydrolipoamide acetyltransferase component of pyruvate dehydrogenase complex (EC 2.3.1.-)	transferase activity, transferring acyl groups [GO:0016746]			1.20921	1.19058	1.28336	0.000257125	0.000310918	0.000306128	0.000329986	4.23674e-05	2.62074e-05	2.4422e-05	3.49238e-05	0.000227167	0.000287084	0.00030413	0.000288772	0.000339852	0.000279519	0.000311345	0.00032752	0.000289669	0.000349357	0.00035093	12946000	28965000	17863500	23401500	18402000	23475000	21503000	22989000	21086000	19345500	31116500	12946000	28965000	14143000	21584000	20925000	25878000	14791000	22013000	29361000	20059000	26891000
A0A4D9D205	W7TVC5	Acetylornithine deacetylase	hydrolase activity [GO:0016787]	0	0	2.09161	1.96542	0.898193	6.5963e-05	0.000137969	0.000129645	5.92475e-05	5.54469e-05	5.23366e-05	7.12483e-05	1.10614e-05	2.67561e-05	0.00010517	0.000193461	8.94964e-05	0.000130949	8.83139e-05	0.000211915	8.87055e-05	7.14409e-05	4.98576e-05	5.64438e-05	1524800	10611000	10854000	7260000	6650100	12382150	14471500	6374000	4656250	2780750	5000000	1524800	10611000	11130000	10578000	7487100	7032900	9955300	3344900	6983100	8928300	15836000
A0A4D9D5K1	A0A4D9CW23	Uncharacterized protein	0	0	0	6.63316	5.42592	10.7117	1.19164e-06	7.90432e-06	6.46574e-06	1.27645e-05	2.21144e-07	6.27865e-06	4.55442e-06	5.79579e-06	1.34801e-06	1.03527e-06	4.43494e-06	4.12594e-06	1.51521e-05	1.00697e-05	7.98064e-06	1.34692e-06	1.14734e-05	1.9097e-05	7.72316e-06	76821.6	104452	261740	333156	761755	1185400	564280	76426.1	838930	940971	688455	76821.6	104452	201010	322470	136383	529930	1226600	296910	382890	1484900	885900
A0A4D9CME9	W7TC38	Violaxanthin de-epoxidase	violaxanthin de-epoxidase activity [GO:0046422]	xanthophyll cycle [GO:0010028]	0	0.807488	0.580103	0.919641	4.32294e-05	3.49072e-05	2.50775e-05	3.97555e-05	1.20332e-05	8.77621e-06	3.58281e-06	9.95995e-06	5.17382e-05	3.47206e-05	2.4776e-05	3.97704e-05	4.01752e-05	2.56505e-05	2.12427e-05	2.83393e-05	4.50544e-05	2.82663e-05	4.59459e-05	2948500	3503100	1576620	3239600	2081550	1517400	1435250	2300835	2996400	1519150	4081100	2948500	3503100	643640	2509600	5141600	1337600	2655200	1507900	2838000	1678500	1356300
A0A4D9D874	W7TED4	Peptidylprolyl isomerase (EC 5.2.1.8)	peptidyl-prolyl cis-trans isomerase activity [GO:0003755]	0	thylakoid [GO:0009579]	0.193989	0.169131	0.340987	3.69196e-05	7.16202e-06	6.24425e-06	1.25891e-05	1.29366e-05	5.8968e-06	1.32015e-06	1.43101e-05	2.77721e-05	4.60672e-05	2.75631e-06	1.38609e-05	4.86881e-06	5.54969e-06	7.76669e-06	5.41638e-06	3.79095e-06	2.91012e-05	4.87522e-06	1582700	4647900	184690	1127285	282013	628695	522085	371440	283392	1485705	430530	1582700	4647900	32670	336710	1549200	705370	34275.7	529750	225942	801520	455870
A0A4D9D9C7	W7TSV2	Glu leu phe val dehydrogenase	oxidoreductase activity [GO:0016491]	cellular amino acid metabolic process [GO:0006520]	0	0.85421	0.958857	1.57845	3.54967e-06	3.03216e-06	3.40362e-06	5.60299e-06	1.19185e-06	5.77738e-07	6.92475e-07	2.58509e-06	4.39244e-06	2.7069e-06	2.3779e-06	3.24642e-06	3.47217e-06	4.1526e-06	2.78666e-06	3.27161e-06	3.86262e-06	8.57341e-06	4.37293e-06	250320	273110	142836	263450	178385	280445	189325	232220	285500	443170	389145	250320	273110	97312	188360	284940	241960	244110	112660	374880	367260	193630
A0A4D9DB42	W7U0F0	Voltage-dependent anion-selective channel	0	0	0	0.919737	1.46444	1.30833	0.000703406	0.000646948	0.0010301	0.000920286	0.000320601	0.000100315	0.000224616	0.000225045	0.000476707	0.000930105	0.000559661	0.000756537	0.000624648	0.000778682	0.00121099	0.00110063	0.000993043	0.000667863	0.00109995	27167000	93842000	32170500	61276500	32657000	87424550	82829050	73289500	70158000	36648500	97549500	27167000	93842000	28967000	35374000	50534000	72019000	38453000	26861000	58338000	82375000	92474100
A0A4D9D3Q5	W7TZP1	Serine/threonine-protein phosphatase (EC 3.1.3.16)	calcium ion binding [GO:0005509]; protein serine phosphatase activity [GO:0106306]; protein threonine phosphatase activity [GO:0106307]	0	0	1.22601	1.08442	1.36065	1.74042e-06	2.13377e-06	1.88735e-06	2.36809e-06	1.28707e-07	7.29812e-07	7.09751e-07	4.15839e-07	1.64941e-06	1.83143e-06	1.34139e-06	2.77841e-06	2.28151e-06	2.31165e-06	1.06797e-06	2.28242e-06	1.97151e-06	2.80083e-06	2.33195e-06	93998	184780	73670.6	224950	121266	111806	71545.4	126189	167362	149920	206795	93998	184780	83823.1	63518	173330	276570	121240	121293	243960	164600	59012
A0A4D9CTP0	W7T617	Methyltransferase type 11	methyltransferase activity [GO:0008168]	methylation [GO:0032259]	0	1.07566	1.61983	18.5309	1.19325e-05	1.28353e-05	1.93287e-05	0.000221121	1.59481e-05	5.43419e-06	2.15703e-06	0.000179069	6.55537e-07	2.32095e-05	7.17616e-06	1.33173e-05	1.80124e-05	1.79622e-05	1.82086e-05	2.18153e-05	0.000301117	1.59984e-05	0.000346248	37358.3	2341700	442605	1.07453e+06	1.04989e+06	1441610	1205210	1552050	26814050	911350	30415750	37358.3	2341700	245290	639920	331253	1817800	63286.4	2036500	1171900	2096500	786720
A0A4D9CT04	W7T9P6	Protease do-like 2	serine-type endopeptidase activity [GO:0004252]	0	0	0.530763	0.416465	1.25366	3.35228e-06	1.77927e-06	1.39611e-06	4.20261e-06	8.4305e-07	5.8247e-07	6.25798e-07	2.75998e-06	2.75615e-06	3.9484e-06	1.10921e-06	2.06385e-06	2.16473e-06	9.20868e-07	1.16231e-06	2.10514e-06	1.39059e-06	6.90742e-06	4.30982e-06	157070	398370	66495.2	166828	110623	79882.5	77511	128836	102049	346640	384980	157070	398370	45950.2	87040.3	92385.5	241270	157910	63336.1	65942	100860	58905
A0A4D9D0V3	W7TBS8	Glyceraldehyde-3-phosphate dehydrogenase (EC 1.2.1.12)	glyceraldehyde-3-phosphate dehydrogenase (NAD+) (phosphorylating) activity [GO:0004365]; NAD binding [GO:0051287]; NADP binding [GO:0050661]	glucose metabolic process [GO:0006006]; glycolytic process [GO:0006096]	0	1.24452	1.54544	1.63892	0.0102786	0.0127919	0.0158849	0.0168458	0.00156501	0.00222384	0.00542158	0.00357385	0.00917196	0.0113852	0.0136303	0.0102708	0.0144747	0.0109543	0.021691	0.0150095	0.0171607	0.0202518	0.0131249	522700000	1148700000	773690000	832940000	756125000	1246845000	1476100000	988500000	1142900000	1086750000	1165050000	522700000	1148700000	746570000	800810000	828080000	837800000	897080000	615170000	1005400000	950190000	1543500000
K9ZWF9	K9ZWF9	50S ribosomal protein L12, chloroplastic	structural constituent of ribosome [GO:0003735]	translation [GO:0006412]	chloroplast [GO:0009507]; ribosome [GO:0005840]	1.5399	1.6085	0.885193	0.00277724	0.00427666	0.00446718	0.00245839	0.00163876	0.0013608	0.000708833	0.000636899	0.00161846	0.00393601	0.00552898	0.00282859	0.00447241	0.00369995	0.0050977	0.0046039	0.00303353	0.00177389	0.00256773	92234000	397120000	314125000	229575000	232800000	370960000	348120000	328455000	205690000	98791000	228350000	92234000	397120000	301640000	326610000	252680000	206470000	285180000	180420000	304170000	360940000	380980000
A0A4D9DEM0	W7TPM1	Transcription factor iws1	0	0	nucleus [GO:0005634]	2.42893	3.93186	2.13057	1.78743e-06	4.34156e-06	7.02794e-06	3.80825e-06	1.5616e-06	3.18688e-06	3.85137e-06	6.9371e-07	6.83219e-07	2.89165e-06	2.38057e-06	8.01874e-06	2.62537e-06	1.14078e-05	4.17038e-06	5.50565e-06	3.15323e-06	3.73645e-06	4.53506e-06	38935.9	291750	149901	651155	150580	910200	295315	502600	180826	201080	400960	38935.9	291750	68491.9	231310	761600	540710	32859.6	268300	727180	1350800	469600
A0A4D9CLN9	W7TGP2	Seryl-tRNA synthetase (EC 6.1.1.11)	ATP binding [GO:0005524]; serine-tRNA ligase activity [GO:0004828]	seryl-tRNA aminoacylation [GO:0006434]	0	10.4346	21.3563	9.21431	1.88453e-06	1.96644e-05	4.02466e-05	1.73646e-05	8.8249e-07	1.80514e-05	1.91377e-05	1.38567e-05	2.50854e-06	1.26051e-06	3.81932e-05	2.13161e-06	1.86683e-05	2.56263e-05	6.19073e-05	3.32062e-05	2.85507e-05	1.86396e-06	2.16792e-05	142959	127178	2272900	172184	1.07731e+06	4042950	4333900	2223450	2.59483e+06	103197	1905334	142959	127178	1652200	2893600	78917.1	265450	170111	1984500	2669600	1864100	6221800
A0A4D9D3F5	W7TRI5	Phosphoglycerate kinase (EC 2.7.2.3)	ATP binding [GO:0005524]; phosphoglycerate kinase activity [GO:0004618]	glycolytic process [GO:0006096]	0	1.35012	1.31499	1.31897	0.000226695	0.000306065	0.000298101	0.000299004	2.45696e-05	4.98705e-06	4.96619e-05	6.20727e-05	0.000209322	0.000244068	0.000301677	0.00030503	0.000311489	0.000307728	0.00024433	0.000342244	0.0003249	0.000228176	0.000343936	11929000	24625000	18417500	24735000	16691000	22282500	16609000	22727000	23840500	13122750	30464000	11929000	24625000	11104000	25731000	24276000	25194000	15250000	18132000	27574000	27449000	17116000
A0A4D9D6L0	W7U5P9	Heat shock protein	0	0	integral component of membrane [GO:0016021]	0.934349	0.57588	0.86183	5.68041e-06	5.30749e-06	3.27124e-06	4.89555e-06	1.27652e-06	1.20877e-06	6.87794e-07	4.47999e-07	4.77777e-06	6.58305e-06	4.34954e-06	4.90733e-06	6.6656e-06	2.88299e-06	4.06537e-06	2.86535e-06	5.37032e-06	4.48027e-06	4.83607e-06	272280	664190	271280	399185	363860	357109	278644	203955	335260	237060	429578	272280	664190	136050	406510	559420	238950	261720	466000	136248	395060	319158
A0A4D9CTN3	W7TPY3	Translation protein SH3	RNA binding [GO:0003723]; structural constituent of ribosome [GO:0003735]	translation [GO:0006412]	chloroplast [GO:0009507]; large ribosomal subunit [GO:0015934]	3.78184	2.22388	2.18005	6.93884e-05	0.000262416	0.000154312	0.00015127	5.68542e-05	0.000112777	1.33087e-05	8.30688e-05	2.91864e-05	0.00010959	0.000227187	0.000171458	0.000388602	0.000143676	0.000150023	0.000169236	0.000153347	6.71826e-05	0.000233281	1663300	11057000	13603200	13924500	21509500	9315400	10094200	9456700	11546000	3478600	20713500	1663300	11057000	9479400	17727000	16468000	11381000	12392000	30627000	15648000	9682400	8948400
A0A4D9CPW6	W7TSB3	Uncharacterized protein	0	0	0	2.05526	1.39678	0.53458	4.59128e-05	9.43626e-05	6.41299e-05	2.45441e-05	3.22707e-05	1.99905e-05	1.76646e-05	1.96753e-05	2.3094e-05	6.87316e-05	8.11008e-05	0.000117355	8.46314e-05	4.83327e-05	6.08536e-05	8.32033e-05	3.13341e-06	4.18302e-05	2.86686e-05	1316100	6934600	4889450	9524200	4562850	4771150	4129850	6919650	234230	2189400	2546100	1316100	6934600	3244000	6534900	10394000	8654400	3873700	5252000	3382900	5382000	4160300
W7U4B1	A0A4D9D6B8	PolyU-binding-splicing factor PUF60	RNA binding [GO:0003723]	0	0	2.05917	2.40094	4.19548	3.08901e-06	6.3608e-06	7.41654e-06	1.29599e-05	2.58397e-06	3.94125e-06	8.50553e-07	3.97793e-06	1.26186e-06	4.91615e-06	9.71084e-06	7.35344e-06	2.01812e-06	6.71835e-06	7.16743e-06	8.36383e-06	1.74453e-05	1.15742e-05	9.86014e-06	71912.2	496010	555270	598255	100913	570255	497300	592655	1099200	599990	874530	71912.2	496010	514890	595650	850680	345830	168650	33175.4	701220	487190	653320
W7U9G4	W7TN89	Ribosomal protein s27a	metal ion binding [GO:0046872]; structural constituent of ribosome [GO:0003735]	translation [GO:0006412]	cytoplasm [GO:0005737]; nucleus [GO:0005634]; ribosome [GO:0005840]	2.16859	1.81559	2.42315	0.000666121	0.00144455	0.0012094	0.00161411	5.51779e-05	0.000537448	0.000564389	0.000562123	0.000705137	0.000627104	0.0018889	0.000847187	0.00159755	0.000860775	0.000906877	0.00186056	0.00126357	0.00226248	0.00131627	40185000	63271000	99305000	68855500	82130500	70696500	61367500	114832500	84439500	121125000	116870000	40185000	63271000	136620000	61990000	88643000	49068000	111780000	52481000	72451000	82065000	59328000
A0A4D9CPA3	W7TB65	Uncharacterized protein	0	0	0	1.76718	2.54849	2.89578	2.01745e-05	3.5652e-05	5.14145e-05	5.84208e-05	2.17852e-05	1.98748e-05	1.33936e-05	1.12152e-05	4.77005e-06	3.55789e-05	5.80109e-05	1.99931e-05	2.89519e-05	3.94453e-05	6.58809e-05	4.89172e-05	4.91343e-05	5.52474e-05	7.08808e-05	271840	3589700	3361500	1631405	1441840	4110050	4573100	3158750	3836250	3157800	6285200	271840	3589700	2889800	3833200	2966000	296810	2476000	407680	4715900	2184000	6036100
A0A4D9CTB7	A0A4D9CTB7	Fructose-bisphosphatase (EC 3.1.3.11)	fructose 1,6-bisphosphate 1-phosphatase activity [GO:0042132]; metal ion binding [GO:0046872]	carbohydrate metabolic process [GO:0005975]	0	1.60015	1.80292	1.92062	0.00154766	0.00247648	0.00279029	0.00297246	0.000337398	0.000836827	0.00110864	0.000487806	0.00130908	0.00178623	0.00338769	0.00174239	0.00229936	0.00173593	0.00394621	0.00268874	0.00353405	0.00272931	0.00265402	74603000	180220000	192925000	141265000	118493000	183914000	267995000	186190000	228855000	147265000	235175000	74603000	180220000	182910000	202940000	135090000	147440000	158160000	78826000	208280000	95278000	272550000
A0A4D9D3Z0	W7T4N2	Uncharacterized protein	0	0	0	1.24836	1.32103	1.41606	6.89901e-05	8.61246e-05	9.11381e-05	9.76944e-05	1.77175e-05	8.62603e-06	1.47317e-05	1.09693e-05	5.64619e-05	8.15183e-05	7.90161e-05	8.36364e-05	9.57212e-05	7.82204e-05	0.000107182	8.80119e-05	8.59898e-05	9.93542e-05	0.000107739	3217700	8224700	4596650	6775500	5188700	7388900	7354250	6360000	6084100	5406150	9564950	3217700	8224700	3860800	5332500	5760100	7790900	4111200	6266200	7657300	6244800	8533000
A0A4D9DDQ5	W7UBJ7	Phosphatidylinositide phosphatase sac1	phosphatase activity [GO:0016791]	0	integral component of membrane [GO:0016021]	0.471601	0.494131	0.724793	5.72092e-06	2.698e-06	2.82689e-06	4.14648e-06	1.85395e-07	1.16189e-06	1.22011e-06	8.85279e-07	5.85202e-06	5.58983e-06	1.36252e-06	3.47698e-06	3.25448e-06	3.01557e-06	3.94166e-06	1.52343e-06	3.40682e-06	5.12737e-06	3.90526e-06	333500	563980	86378.8	281115	176326	261695	257940	118352	271993	281725	345705	333500	563980	36759.6	135998	163600	398630	140620	212033	156490	397440	125950
A0A4D9DBA7	A0A4D9DBA7	START domain-containing protein	lipid binding [GO:0008289]	0	0	0.51293	0.739904	0.508746	5.11861e-05	2.62549e-05	3.78728e-05	2.60407e-05	1.45434e-05	1.10158e-05	6.13028e-06	4.10291e-06	6.14699e-05	4.09024e-05	2.43639e-05	3.80938e-05	1.6307e-05	3.93407e-05	3.11418e-05	4.31358e-05	2.15841e-05	2.6877e-05	2.96611e-05	3503100	4126800	1574410	3085700	805098	2815700	2108450	2882250	1627675	1490800	2626900	3503100	4126800	532320	2616500	2578700	3592700	1462300	147897	3464700	3577400	2054000
A0A4D9CV91	A0A4D9CV91	Protein kinase domain-containing protein	ATP binding [GO:0005524]; protein kinase activity [GO:0004672]	0	0	1.78895	2.50662	2.65833	3.51134e-05	6.28162e-05	8.8016e-05	9.33431e-05	3.64924e-05	7.7388e-06	1.35412e-05	3.50369e-05	9.30936e-06	6.09174e-05	5.55417e-05	7.09479e-05	6.19591e-05	7.60362e-05	8.53037e-05	0.000102708	5.45515e-05	0.000122688	0.000102789	530530	6146200	3431950	5754600	3124800	6456500	5782450	7470450	4051200	6612550	9110355	530530	6146200	1872100	4991800	5836000	5673200	4920300	1329300	6459500	7181900	5731100
A0A4D9CSV5	A0A4D9CSV5	Calmodulin	calcium ion binding [GO:0005509]	0	0	2.75705	2.4264	3.46284	0.000570455	0.00157278	0.00138416	0.0019754	0.000644417	0.000814581	0.000568912	0.000505473	0.000114784	0.00102613	0.00250882	0.00118477	0.00102474	0.0012789	0.00199834	0.00087522	0.00243074	0.00206396	0.00143149	6541400	103530000	141065000	96260500	57420500	105844500	135130000	66456500	158460000	113694000	126815000	6541400	103530000	143040000	139090000	119640000	72881000	25909000	88932000	142640000	82399000	129290000
A0A4D9D5L6	A0A4D9D5L6	Uncharacterized protein	RNA binding [GO:0003723]	0	0	0.750509	0.894509	0.641736	2.50009e-05	1.87634e-05	2.23635e-05	1.6044e-05	6.16236e-06	4.49766e-06	2.26612e-06	1.91262e-06	2.93584e-05	2.06435e-05	1.36025e-05	2.08415e-05	2.18462e-05	2.4043e-05	2.32616e-05	1.9786e-05	1.4979e-05	1.4901e-05	1.8252e-05	1673100	2082800	827560	1691400	1.06729e+06	2082900	1608800	1380400	1079355	878701	1620200	1673100	2082800	512720	1142400	1841500	1541300	2068100	66489.8	2173500	2123000	2042800
A0A4D9CTW6	A0A4D9CTW6	Uncharacterized protein	0	0	0	1.84305	1.45708	2.30581	0.000210329	0.000387646	0.000306467	0.000484979	0.000161334	0.000137537	7.46465e-05	2.41812e-05	9.62486e-05	0.00032441	0.000233953	0.000429852	0.000499135	0.000237416	0.000296316	0.00038567	0.00050798	0.000459769	0.000487186	5485100	32731000	14009305	34866500	26950500	21572000	20091500	27129000	35006500	26656050	43139000	5485100	32731000	9757610	18261000	35509000	34224000	22460000	31441000	19521000	23157000	19987000
W7TVF9	A0A4D9CQE2	40S ribosomal protein S25	0	0	ribosome [GO:0005840]	1.10847	0.780718	0.274108	0.000264351	0.000293025	0.000206384	7.24607e-05	0.000268108	7.71234e-05	9.55299e-05	5.50835e-05	7.47707e-05	0.000453932	0.000249585	0.000382071	0.000247421	0.000310312	0.000122402	0.000186438	3.46208e-05	4.71054e-05	0.000135656	4261100	45799000	15240000	30996000	12111950	25837000	8446450	17195700	2875125	2796310	12024500	4261100	45799000	9175000	21305000	32257000	29735000	23188000	1035900	15827000	41210000	10464000
A0A4D9D794	W7TVD2	40s ribosomal protein s10	0	0	ribosome [GO:0005840]	1.99082	2.27631	3.01483	0.000117594	0.000234109	0.00026768	0.000354526	0.000133839	3.48924e-05	6.8017e-05	0.000106277	2.29554e-05	0.000212233	0.000255963	0.000193868	0.000252494	0.000341883	0.000208289	0.000252869	0.000300428	0.000476968	0.000286181	1308200	21413000	14679000	15688500	13793705	20841000	14172000	17480500	20812000	24865000	25410000	1308200	21413000	13392000	15966000	11046000	20331000	9811410	17776000	33821000	26896000	14786000
A0A4D9D4L6	A0A4D9D4L6	Uncharacterized protein	0	0	0	1.69969	1.81433	2.00357	5.03097e-05	8.55107e-05	9.12786e-05	0.000100799	3.89157e-05	9.74846e-06	4.13123e-06	2.10691e-05	2.27922e-05	7.78273e-05	9.08892e-05	9.13851e-05	7.42578e-05	9.5337e-05	8.70782e-05	9.14205e-05	0.000102439	7.89579e-05	0.000121	1298900	7852300	5581350	7420600	4093900	6745000	5922650	6560050	7393350	4364800	10750900	1298900	7852300	3209100	7953600	8645000	6196200	2525900	5661900	9572400	7340800	6149200
A0A4D9D4G2	W7U789	Ribonucloprotein	RNA binding [GO:0003723]	0	nucleolus [GO:0005730]	2.4989	2.56544	0.566627	1.81313e-05	4.53084e-05	4.65148e-05	1.02737e-05	2.08046e-05	2.33383e-05	4.45344e-06	8.13227e-06	3.42028e-06	3.28424e-05	2.48823e-05	4.02978e-05	7.07451e-05	5.15448e-05	4.30736e-05	4.49261e-05	1.11587e-05	1.73515e-06	1.79273e-05	194918	3313600	1430300	3267650	3779450	4754350	2960800	3071700	938229	93822.9	1586300	194918	3313600	1287800	1572800	3191300	3344000	3573700	3985200	3377600	5999600	3509100
W7TQX9	A0A4D9CZZ6	RNA binding protein	RNA binding [GO:0003723]	0	0	1.41364	0.804285	0.785289	2.36979e-05	3.35004e-05	1.90599e-05	1.86097e-05	6.41097e-08	1.31781e-05	1.8448e-06	7.03622e-06	2.37432e-05	2.36526e-05	4.76964e-05	2.16572e-05	3.11475e-05	1.74293e-05	1.8688e-05	2.10623e-05	1.25253e-05	2.63149e-05	1.69889e-05	1353100	2386400	2396785	1759100	1570800	1527350	1284900	1581415	1030760	1345990	1505450	1353100	2386400	3913800	879770	2117300	1400900	2474200	667400	1585900	1527400	1527300
A0A4D9CXB8	W7TBZ2	hydrolase activity [GO:0016787]	hydrolase activity [GO:0016787]	0	0	0.731653	0.207339	0.921907	5.55216e-06	4.06225e-06	1.15118e-06	5.11857e-06	4.33248e-07	4.2292e-06	5.11193e-07	4.78472e-06	5.85851e-06	5.24581e-06	9.55249e-07	2.35293e-06	8.87858e-06	1.54269e-06	5.72856e-07	1.33799e-06	1.69616e-06	1.05859e-05	3.07361e-06	333870	529270	51641.9	191333	465715	59974.4	39243.4	107701	125933	524026	271046	333870	529270	63133.6	40150.3	259344	123322	531710	399720	193404	75286	44662.9
W7U408	A0A4D9D774	D-3-phosphoglycerate dehydrogenase (EC 1.1.1.95)	NAD binding [GO:0051287]; O-phospho-L-serine:2-oxoglutarate aminotransferase activity [GO:0004648]; phosphoglycerate dehydrogenase activity [GO:0004617]	L-serine biosynthetic process [GO:0006564]		1.30075	1.42711	1.18073	5.69514e-05	7.40796e-05	8.1276e-05	6.72443e-05	3.68009e-06	1.00348e-05	2.03877e-05	1.19409e-05	5.43492e-05	5.95536e-05	6.33442e-05	7.56708e-05	8.32238e-05	5.89413e-05	9.88876e-05	8.59992e-05	5.5099e-05	7.89698e-05	6.7664e-05	3097300	6008600	3920350	6142150	4330250	5662100	6687650	5932600	4081200	4277600	5991950	3097300	6008600	2108800	5731900	6830600	5453700	5323700	3336800	5584900	4914700	6409500
A0A4D9D290	A0A4D9D290	Uncharacterized protein	nucleoside-triphosphate diphosphatase activity [GO:0047429]	0	0	1.51919	1.01592	0.60345	3.58484e-05	5.44604e-05	3.64191e-05	2.16327e-05	5.73832e-06	2.65282e-05	1.43928e-05	4.52349e-06	3.9906e-05	3.17908e-05	7.68491e-05	2.51607e-05	6.13714e-05	2.36257e-05	3.3629e-05	5.20027e-05	2.03e-05	1.79253e-05	2.66729e-05	2274200	3207500	4406250	2039750	3132500	2886150	2364500	3772700	1511620	1018365	2365900	2274200	3207500	4024500	4788000	1929300	2150200	4512800	1752200	2000900	2238500	3533800
A0A4D9CWP5	W7UAQ7	Ethylmalonic encephalopathy 1, Lactamase_B domain-containing protein	hydrolase activity, acting on ester bonds [GO:0016788]; sulfur dioxygenase activity [GO:0050313]	glutathione metabolic process [GO:0006749]	integral component of membrane [GO:0016021]	1.80557	1.85738	2.3685	4.89003e-05	8.82932e-05	9.08267e-05	0.00011582	4.86854e-05	3.41581e-06	9.33719e-06	1.58178e-05	1.44746e-05	8.33261e-05	8.43538e-05	9.04334e-05	9.00923e-05	8.03956e-05	9.36807e-05	9.84038e-05	9.777e-05	0.000127262	0.00012243	824890	8407100	5167150	7327350	4594750	5967000	6221250	6462950	7106900	6946500	10856500	824890	8407100	3032300	7302000	6393200	8261500	6660600	2528900	6844500	7577100	4356900
A0A4D9D9G1	W7UBF0	Light harvesting complex protein	chlorophyll binding [GO:0016168]	photosynthesis, light harvesting [GO:0009765]; protein-chromophore linkage [GO:0018298]	chloroplast [GO:0009507]; membrane [GO:0016020]	1.07363	1.25304	1.14881	0.0234896	0.0252192	0.0294333	0.0269851	0.000892041	0.00307934	0.000976007	0.00385901	0.0228588	0.0241204	0.0216715	0.0267866	0.0271995	0.0295137	0.0284196	0.0303667	0.0248691	0.0314392	0.0246468	1302700000	2433600000	1299540000	2172850000	1387650000	2458150000	1929550000	2204450000	1764150000	1697250000	2187900000	1302700000	2433600000	896180000	1702900000	2228200000	2117500000	2006400000	768900000	2354100000	2960700000	1955600000
A0A4D9DEH1	A0A4D9DEH1	Uncharacterized protein	0	0	0	0.67651	1.24124	1.26603	1.98254e-05	1.34121e-05	2.46081e-05	2.50996e-05	1.45041e-05	1.63874e-06	4.03467e-06	6.4508e-06	3.00813e-05	9.56946e-06	1.20952e-05	1.52473e-05	1.28937e-05	2.00232e-05	2.61843e-05	2.76167e-05	1.9956e-05	3.23373e-05	2.30056e-05	1714300	965500	723050	1235800	671870	2525200	1806150	1829600	1405060	1755950	2036650	1714300	965500	509580	936520	1130600	1341000	815180	528560	876350	2822800	2227600
A0A4D9DEV6	W7TPW6	DUF1995 domain-containing protein	ATP binding [GO:0005524]; nucleobase-containing compound kinase activity [GO:0019205]	nucleobase-containing compound metabolic process [GO:0006139]	0	1.02128	1.37523	1.76778	1.03033e-05	1.05225e-05	1.41694e-05	1.8214e-05	6.27895e-06	2.89018e-06	8.27242e-07	7.10147e-06	5.86342e-06	1.47432e-05	7.28719e-06	1.14313e-05	1.28491e-05	1.4851e-05	1.44081e-05	1.3249e-05	1.15846e-05	2.57083e-05	1.73491e-05	334150	1487500	500533	929450	664425	1411750	1000320	1069180	1012025	1392600	1538600	334150	1487500	35066.1	966000	1245600	613300	861880	466970	1175000	1500600	1322900
A0A4D9CQP9	W7TTX8	Uncharacterized protein	0	0	0	2.07922	1.08774	0.294618	4.80839e-06	9.99769e-06	5.2303e-06	1.41664e-06	4.32072e-06	6.98209e-06	4.58671e-06	6.35182e-07	1.75318e-06	7.8636e-06	1.18506e-05	1.58664e-05	2.27605e-06	2.0941e-06	1.04945e-05	3.10232e-06	1.11461e-06	2.14648e-06	9.88826e-07	99911.8	793390	799530	1287250	128762	347644	692420	219442	82482.4	115663	87428.3	99911.8	793390	117560	1481500	1348400	1226100	45713.4	211810	109642	274897	420390
A0A4D9D7H4	W7TMT5	Cen	0	0	0	1.04506	2.35755	1.58996	3.61009e-05	3.77277e-05	8.51098e-05	5.7399e-05	2.7489e-05	1.5863e-05	6.97995e-06	2.2377e-05	1.66632e-05	5.55385e-05	2.00006e-05	5.05846e-05	4.25978e-05	7.93216e-05	8.31468e-05	9.28611e-05	4.75173e-05	8.30158e-05	4.16639e-05	949620	5603500	1179410	4102650	2168950	6545650	5653250	6339650	3479600	4523050	3688300	949620	5603500	910620	1448200	4123600	4081700	3183700	1154200	6953200	7249800	5841500
A0A4D9D0H7	W7TE43	Leucyl aminopeptidase	manganese ion binding [GO:0030145]; metalloaminopeptidase activity [GO:0070006]	0	cytoplasm [GO:0005737]	2.03712	2.27644	2.03971	9.77438e-05	0.000199116	0.000222508	0.000199369	5.92946e-05	9.68388e-05	5.51165e-05	7.35838e-05	5.58161e-05	0.000139671	0.000309564	0.000128769	0.000159015	0.000159	0.000257849	0.000250675	0.000277699	0.000131693	0.000188715	3180900	14092000	17352500	10437345	8268200	17975500	17859500	16384500	18196000	7390050	16720000	3180900	14092000	17874000	16831000	9622690	11252000	10226000	6310400	15372000	12912000	23039000
W7TTQ3	A0A4D9D059	Uncharacterized protein	0	0	0	2.83706	2.29928	0.878033	2.61388e-05	7.41571e-05	6.01004e-05	2.29507e-05	3.2796e-05	6.89618e-06	1.6426e-05	1.12405e-05	2.94849e-06	4.9329e-05	7.11175e-05	8.2051e-05	6.9303e-05	7.66535e-05	4.38044e-05	5.98431e-05	2.46337e-05	1.09635e-05	3.32548e-05	168031	4977000	4225100	6655800	3976475	4200950	2972500	5042500	1734100	625766	2943850	168031	4977000	3106400	5343800	6834200	6477400	852350	7100600	8130700	5411700	2990200
A0A4D9D762	A0A4D9CZC8	Uncharacterized protein	metalloaminopeptidase activity [GO:0070006]	0	0	0.934256	0.965178	0.457257	4.88873e-06	4.56732e-06	4.71849e-06	2.23541e-06	2.97035e-06	1.43165e-06	8.89319e-07	9.98552e-07	6.98908e-06	2.78837e-06	3.67783e-06	3.80533e-06	6.21881e-06	4.7886e-06	3.7962e-06	5.57068e-06	1.10515e-06	2.99803e-06	2.60304e-06	398300	281330	237538	310437	310396	422940	267145	388865	77073.1	168745	230173	398300	281330	80885	394190	554770	66103.1	525150	95642	414570	443530	402350
A0A4D9CVN6	W7TUZ4	Uncharacterized protein	0	0	integral component of membrane [GO:0016021]	2.73383	3.22711	2.94566	2.82295e-05	7.71746e-05	9.10997e-05	8.31544e-05	3.79158e-05	1.1837e-05	4.19871e-06	3.74322e-05	1.41896e-06	5.504e-05	6.44596e-05	7.9189e-05	8.7875e-05	9.01885e-05	9.56792e-05	8.74314e-05	0.000114098	4.15474e-05	9.38179e-05	80865.1	5553200	3734850	6430200	4677500	8860400	6583700	5959200	7951750	2.45753e+06	8305700	80865.1	5553200	3212400	4257300	7483200	5377200	4604200	4750800	6507300	9822700	7898100
A0A4D9DCV7	W7TNN4	Lamin Tail domain protein	0	0	0	0.614274	0.465522	0.538702	7.85162e-06	4.82305e-06	3.6551e-06	4.22969e-06	3.39812e-06	1.56792e-06	1.09448e-06	1.06803e-06	1.02545e-05	5.44879e-06	3.16522e-06	5.02185e-06	6.28209e-06	4.57538e-06	2.44483e-06	3.9451e-06	3.04583e-06	5.12086e-06	4.52237e-06	584390	549750	201552	407855	309414	360420	169795	322606	254633	257631	402750	584390	549750	81665	321440	485110	330600	570510	48317.5	332600	495520	225320
A0A4D9D3F7	W7TVN6	Calmodulin	calcium ion binding [GO:0005509]	0	integral component of membrane [GO:0016021]	0.84609	0.677328	1.1675	4.65683e-05	3.9401e-05	3.1542e-05	5.43685e-05	8.55085e-06	2.56771e-06	1.88004e-05	5.8223e-06	4.05219e-05	5.26147e-05	3.85286e-05	3.73832e-05	4.22912e-05	1.90864e-05	2.23718e-05	5.31678e-05	5.09226e-05	6.10908e-05	5.10922e-05	2309300	5308500	2180400	3035650	2246200	2465000	1559890	3732300	3634950	3349400	4528900	2309300	5308500	2137900	2222900	3548000	2523300	2263400	2229000	760040	2775800	2154200
W7TWH1	A0A4D9D5B9	Lar_N domain-containing protein	lactate racemase activity [GO:0050043]	0	0	2.23225	2.59105	2.19505	1.09863e-05	2.45241e-05	2.8466e-05	2.41155e-05	5.77846e-06	4.54719e-06	9.09304e-06	1.20971e-05	6.90029e-06	1.50723e-05	2.85452e-05	1.95895e-05	2.54376e-05	1.80324e-05	3.2664e-05	3.47017e-05	2.74287e-05	3.42107e-05	1.0707e-05	393240	1520700	1500395	1592150	1.31322e+06	1869250	2228450	2243500	1758350	1866050	946110	393240	1520700	2065900	934890	2050000	1134300	1727100	899331	1862500	1329800	2408700
A0A4D9D747	W7U719	Uncharacterized protein	0	0	0	1.54712	2.67421	1.73839	0.000109776	0.000169837	0.000293563	0.000190833	7.70126e-05	4.79113e-05	0.000125158	2.6333e-05	5.53196e-05	0.000164232	0.000157925	0.00022258	0.000129005	0.000436003	0.000243504	0.000201183	0.000161377	0.000199024	0.000212096	3152600	16570000	9449950	18023000	6555100	21655000	16664500	14162000	11241500	10693500	18848000	3152600	16570000	6614900	12285000	14178000	21868000	9771300	3338900	51741000	24576000	18734000
A0A4D9D194	A0A4D9D194	Uncharacterized protein	0	0	integral component of membrane [GO:0016021]	2.11175	1.69987	2.44382	5.49887e-05	0.000116122	9.34734e-05	0.000134382	5.06621e-05	3.4902e-05	1.6347e-05	2.3387e-05	1.91651e-05	9.08122e-05	0.000136202	7.58211e-05	0.000136344	8.54215e-05	8.27142e-05	0.000112285	0.000141498	0.000108264	0.000153385	1092200	9162400	8307400	6152100	7266650	7944100	5826300	7823800	9514650	5740900	13574000	1092200	9162400	5045800	11569000	6538700	5765500	7055100	7478200	8168900	7038100	8850100
W7TV12	W7TV12	Asf sf2-like pre-mrna splicing factor srp31 (Fragment)	RNA binding [GO:0003723]	0	0	1.43683	1.69058	1.2543	6.25811e-05	8.99182e-05	0.000105798	7.84953e-05	3.30861e-06	2.62495e-05	3.41995e-05	7.40141e-06	6.02416e-05	6.49207e-05	7.382e-05	7.57261e-05	0.000120209	7.7773e-05	0.000143905	9.57165e-05	8.68216e-05	7.26632e-05	7.60011e-05	3433100	6550100	4393500	6149350	6437050	8938500	9846250	5937800	6069100	3786200	6740650	3433100	6550100	3191600	5595400	7202800	5095900	5926600	6947500	7057600	6837000	11040000
W7U1W6	W7U1W6	Uncharacterized protein	0	0	0	1.15928	1.4518	1.46849	0.000328817	0.000381189	0.000477377	0.000482863	4.49406e-06	0.000146289	9.99707e-05	5.99451e-05	0.000331995	0.000325639	0.000547319	0.000324606	0.000271643	0.000364154	0.00055347	0.000514507	0.000544577	0.000479151	0.000424859	18920000	32855000	31442500	26336000	15120650	39639500	37904500	34551500	35994000	26056500	37664500	18920000	32855000	28406000	34479000	27666000	25006000	7841300	22400000	29258000	36291000	42988000
W7TXH6	W7TXH6	L-ascorbate peroxidase	heme binding [GO:0020037]; metal ion binding [GO:0046872]; peroxidase activity [GO:0004601]	response to oxidative stress [GO:0006979]	0	0.712002	1.18964	1.25896	0.000167938	0.000119572	0.000199787	0.000211428	5.14273e-05	1.41689e-05	3.5891e-05	8.60258e-05	0.000204303	0.000131574	0.00011211	0.000110695	0.000135913	0.000177853	0.000241206	0.000180301	0.000132504	0.000303126	0.000198653	11643000	13275000	7051750	8917900	6818850	15436500	16405500	11961500	9957300	15985500	17619000	11643000	13275000	3257500	10846000	904800	16931000	11138000	2499700	17726000	13843000	17030000
A0A4D9CTZ9	W7TET8	Uncharacterized protein	0	0	integral component of membrane [GO:0016021]	1.29501	1.17666	1.67055	0.000306283	0.000396641	0.000360392	0.000511661	0.00016122	7.90382e-05	4.58166e-05	1.96621e-05	0.000192283	0.000420283	0.000374941	0.00033072	0.000484263	0.000311055	0.000401599	0.000368522	0.00051747	0.000489749	0.000527763	10958000	42404000	22204000	26776000	25431500	28365000	27875000	24474000	36094000	27128000	46835500	10958000	42404000	16676000	27732000	20604000	32948000	28710000	22153000	34762000	19963000	36767000
A0A4D9D0Y1	W7TR06	Putative uroporphyrin-3 c-methyltransferase	methyltransferase activity [GO:0008168]	methylation [GO:0032259]; siroheme biosynthetic process [GO:0019354]	0	1.19929	1.53558	0.663164	2.45937e-06	2.9495e-06	3.77656e-06	1.63097e-06	1.1041e-06	1.84408e-06	1.83625e-06	3.43948e-07	3.24009e-06	1.67865e-06	1.48727e-06	2.34009e-06	5.02115e-06	2.12475e-06	5.75375e-06	3.45119e-06	1.34066e-06	2.01084e-06	1.5414e-06	184649	169366	82514.9	189900	272440	367035	401780	243855	115340	105652	136498	184649	169366	89449.9	75579.8	205340	174460	213130	331750	206700	171100	562970
A0A4D9D232	W7TQB9	Tryptophan synthase (EC 4.2.1.20)	tryptophan synthase activity [GO:0004834]	0	0	0.808979	0.713837	0.901021	3.22658e-05	2.61024e-05	2.30325e-05	2.90722e-05	2.9051e-07	6.21452e-06	2.56833e-06	4.10169e-06	3.24712e-05	3.20604e-05	1.92445e-05	2.77017e-05	3.13609e-05	2.07077e-05	2.57895e-05	2.26004e-05	2.45859e-05	3.26302e-05	3.00005e-05	1850500	3234700	1161745	2245000	1612350	1877950	1764750	1730935	1865150	1738200	2657450	1850500	3234700	763390	1560100	2022600	2467400	2193600	1031100	1919700	1774600	1981300
A0A4D9D6P3	W7TQ93	SET domain-containing protein	0	0	0	4.28916	3.19698	3.25363	6.5696e-06	2.81781e-05	2.10029e-05	2.1375e-05	7.69339e-06	7.71082e-06	7.90838e-06	1.32581e-05	1.12955e-06	1.20096e-05	2.27828e-05	2.47418e-05	3.70096e-05	2.19722e-05	2.83819e-05	1.26545e-05	2.81674e-05	6.09713e-06	2.98606e-05	64371.9	1211700	1335450	2007900	1948950	1795700	1930900	879710	1977200	359478	2648650	64371.9	1211700	1070900	1600000	2182600	1833200	2142400	1755500	2305400	1579700	2011700
W7TBA5	A0A4D9CW68	Small nuclear ribonucleoprotein Sm D3 (Sm-D3) (snRNP core protein D3)	0	spliceosomal snRNP assembly [GO:0000387]	spliceosomal complex [GO:0005681]	7.62881	2.98651	1.98653	3.23718e-05	0.000246958	9.66785e-05	6.43075e-05	4.4115e-05	0.000245729	5.73754e-05	1.87987e-05	1.17777e-06	6.35658e-05	0.000529939	8.74675e-05	0.000123467	5.1479e-05	0.000161227	7.73297e-05	7.82377e-05	4.29253e-05	7.17595e-05	67119.8	6413400	27133500	7086500	6009134	8294550	11194050	5017650	5981050	2242850	6369950	67119.8	6413400	41375000	12892000	6109800	8063200	11909000	109268	7102900	1779100	14810000
A0A4D9DB49	W7TD01	Uncharacterized protein	0	0	0	1.89341	1.83524	2.95286	3.92408e-06	7.42988e-06	7.2016e-06	1.15872e-05	4.01645e-06	1.84014e-06	1.06595e-06	4.36436e-06	1.08402e-06	6.76413e-06	6.58059e-06	6.16777e-06	9.54129e-06	7.41189e-06	8.14674e-06	6.04618e-06	1.61176e-05	1.12339e-05	7.41032e-06	61777	682460	396870	500170	499700	688490	553270	430680	975530	596015	658500	61777	682460	262650	531090	493870	506470	578900	420500	528650	814180	562800
A0A4D9CU46	W7TVH3	Aspartate--tRNA ligase (EC 6.1.1.12)	aspartate-tRNA ligase activity [GO:0004815]; ATP binding [GO:0005524]	aspartyl-tRNA aminoacylation [GO:0006422]	chloroplast [GO:0009507]	0.770774	0.594038	0.46451	1.362e-05	1.04979e-05	8.0908e-06	6.32662e-06	1.67607e-06	3.26515e-06	5.52256e-06	2.12258e-06	1.48052e-05	1.24348e-05	6.73135e-06	1.22371e-05	1.25254e-05	2.99908e-06	1.39615e-05	7.31184e-06	4.17718e-06	8.42128e-06	6.38141e-06	843730	1254600	403000	992815	645835	626875	959040	562925	315995	461685	568025	843730	1254600	281080	524920	1042300	943330	858060	433610	393970	126050	1127700
A0A4D9CXV0	W7TM34	Hypersensitive-induced response protein,PHB domain-containing protein	0	0	0	2.19584	2.81433	1.9629	3.03774e-05	6.67039e-05	8.54921e-05	5.96278e-05	3.86318e-05	7.3663e-06	6.54993e-06	1.00544e-05	3.0606e-06	5.76942e-05	7.078e-05	7.11312e-05	5.82004e-05	8.66772e-05	7.84305e-05	9.13686e-05	5.56394e-05	7.10645e-05	5.21795e-05	174420	5821000	4168500	5759150	3178850	8366050	5462500	6540000	4455000	3793250	4625850	174420	5821000	3244800	5092200	4454000	7064300	2267600	4090100	6403000	9271900	7460200
A0A4D9CUK9	S5VRZ9	[Acyl-carrier-protein] S-malonyltransferase (EC 2.3.1.39)	[acyl-carrier-protein] S-malonyltransferase activity [GO:0004314]			2.20614	1.82665	3.18221	0.00011905	0.00026264	0.000217462	0.000378841	0.00015582	1.47605e-05	8.53659e-05	4.41023e-05	8.86822e-06	0.000229231	0.000271755	0.000270554	0.00024561	0.000162749	0.000315827	0.00017381	0.000361392	0.000346132	0.000428998	505390	23128000	15777500	21978500	12897000	24504000	21854500	13850500	25030000	19389000	38041500	505390	23128000	13410000	18145000	26829000	17128000	14575000	11219000	8755300	21100000	27908000
A0A4D9CN71	W7TI21	Proteasome subunit beta	threonine-type endopeptidase activity [GO:0004298]	proteasome-mediated ubiquitin-dependent protein catabolic process [GO:0043161]	cytoplasm [GO:0005737]; nucleus [GO:0005634]; proteasome core complex, beta-subunit complex [GO:0019774]	0.309263	0.729917	0.696144	6.64088e-05	2.05378e-05	4.84729e-05	4.62301e-05	2.80946e-05	1.37335e-05	5.79126e-06	3.36651e-05	8.62747e-05	4.65429e-05	6.29561e-06	3.36986e-05	2.16192e-05	4.18044e-05	5.22399e-05	5.13744e-05	2.48856e-05	8.50386e-05	2.87661e-05	4916700	4695900	302038	2735750	1.05428e+06	4180500	3618900	3586300	1719550	4561850	2549800	4916700	4695900	576600	27476.8	3103800	2367700	2065200	43357.5	3785200	3684500	4676500
A0A4D9D6A4	W7TVB7	ATP-dependent Clp protease proteolytic subunit	ATP-dependent peptidase activity [GO:0004176]; serine-type endopeptidase activity [GO:0004252]	0	integral component of membrane [GO:0016021]	0.785348	0.976061	3.60318	2.44204e-05	1.91785e-05	2.38358e-05	8.79912e-05	1.00168e-05	2.08613e-05	6.82868e-06	2.72722e-05	1.73374e-05	3.15034e-05	1.38764e-05	4.21792e-05	1.47992e-06	2.76284e-05	2.79264e-05	1.59526e-05	5.9073e-05	0.000113247	9.16533e-05	988040	3178500	955535	3405950	81313.6	2717450	1952150	1189975	4600400	6106050	8123550	988040	3178500	56670.3	1854400	1409400	5402500	53002.3	109625	2292400	2671400	2763500
A0A4D9D5Z3	A0A4D9D5Z3	Uncharacterized protein	0	0	mitochondrial inner membrane [GO:0005743]; respirasome [GO:0070469]	0.649716	0.754169	0.809928	0.000189957	0.000123418	0.000143259	0.000153851	2.96941e-05	5.00285e-05	1.9248e-05	1.37583e-05	0.000210953	0.00016896	8.57573e-05	0.000104312	0.000180184	0.000133008	0.000131306	0.000165463	0.000138641	0.000165429	0.000157484	12022000	17047000	5309100	8475850	9176850	11549400	8934000	11568950	10603850	9078350	13955000	12022000	17047000	2848200	7770000	10617000	6334700	13443000	4910700	10223000	13779000	9319800
A0A4D9D921	W7TDS4	U5 small nuclear ribonucleoprotein 40 kDa protein	0	0	0	2.81655	5.80474	2.26467	1.04331e-06	2.93852e-06	6.05612e-06	2.36274e-06	4.40947e-08	1.87111e-06	3.54434e-06	1.43345e-06	1.01213e-06	1.07448e-06	7.82301e-07	3.89786e-06	4.1354e-06	4.41903e-06	1.01231e-05	3.62623e-06	1.95679e-06	3.95538e-06	1.17604e-06	57679.9	108409	42577.6	315670	214390	531725	688130	211864	129507	201590	104342	57679.9	108409	50507.2	34648.1	254750	376590	272080	156700	431080	354510	708940
W7TJB0	A0A4D9D3U8	Dihydroxy-acid dehydratase	4 iron, 4 sulfur cluster binding [GO:0051539]; dihydroxy-acid dehydratase activity [GO:0004160]; metal ion binding [GO:0046872]	branched-chain amino acid biosynthetic process [GO:0009082]; cellular amino acid biosynthetic process [GO:0008652]	0	1.59462	1.82078	2.01845	2.48188e-05	3.95764e-05	4.51894e-05	5.00955e-05	7.96069e-06	1.32225e-05	2.56961e-05	1.53312e-05	1.91897e-05	3.04478e-05	3.00858e-05	3.39641e-05	5.46793e-05	1.90654e-05	4.60679e-05	7.04351e-05	4.50683e-05	6.73092e-05	3.79092e-05	1093600	3072000	1642850	2752050	2830550	3072900	3211550	4419250	3041000	3782700	3356650	1093600	3072000	1919800	1365900	2416900	3087200	3637800	2023300	1692600	1718400	4427400
A0A4D9DG57	A0A4D9DG57	Protoporphyrinogen oxidase (EC 1.3.3.4)	oxygen-dependent protoporphyrinogen oxidase activity [GO:0004729]	protoporphyrinogen IX biosynthetic process [GO:0006782]	0	2.4501	2.08799	3.03665	4.28888e-05	0.000105082	8.95514e-05	0.000130238	5.54153e-05	3.54625e-05	1.27522e-05	6.20734e-06	3.70423e-06	8.20733e-05	9.10861e-05	7.87529e-05	0.000145407	8.4159e-05	8.03813e-05	0.000104114	0.000125591	0.000127836	0.000137288	211100	8280700	5277100	6381450	7652800	6088900	5527000	8008900	10220650	6648950	12163500	211100	8280700	4541500	6012700	5636200	7126700	8459800	6845800	9226300	5603300	6574500
A0A4D9CVM5	W7U3Q1	Serine/threonine-protein phosphatase (EC 3.1.3.16)	protein serine phosphatase activity [GO:0106306]; protein threonine phosphatase activity [GO:0106307]	0	0	0.623067	0.714803	0.413296	3.88484e-05	2.42051e-05	2.77689e-05	1.60559e-05	1.45177e-05	6.58456e-06	9.67462e-06	4.10622e-06	2.85828e-05	4.9114e-05	1.66035e-05	2.78737e-05	2.81382e-05	3.88349e-05	2.35612e-05	2.09107e-05	1.34002e-05	2.07854e-05	1.3982e-05	1628900	4955300	1003460	2256800	1394425	3210750	1683845	1316400	1174167	1188785	1240750	1628900	4955300	653820	1353100	1745400	2768200	2473000	315850	3415200	3537000	2884500
W7T7N9	A0A4D9CNG9	Luminal binding protein	ATPase activity [GO:0016887]; ATP binding [GO:0005524]	0	endoplasmic reticulum [GO:0005783]	1.39295	1.29962	1.67127	0.000408039	0.000568375	0.000530295	0.000681943	0.000228816	9.43794e-05	3.60232e-05	2.87104e-05	0.000246241	0.000569836	0.000634048	0.000610857	0.000460221	0.000524717	0.000497387	0.000568782	0.000694972	0.000649029	0.000701829	14033000	57493000	37588500	49541500	25222000	37279500	33711500	38338500	47775500	35639500	62231000	14033000	57493000	28032000	47145000	49539000	49544000	17108000	33336000	51968000	41212000	33347000
A0A4D9CT32	W7TA90	40S ribosomal protein S7	structural constituent of ribosome [GO:0003735]	translation [GO:0006412]	ribosome [GO:0005840]	0.794856	0.750897	0.820492	0.000521856	0.000414801	0.00039186	0.000428179	8.4646e-05	3.46748e-05	3.08908e-05	2.12722e-05	0.000462002	0.00058171	0.000380176	0.000414701	0.000449525	0.000381824	0.000426521	0.000367236	0.000447827	0.000405589	0.000431121	26329000	58691000	22166000	33606000	23950000	37517500	29287000	26953000	32761500	22001500	38221500	26329000	58691000	18367000	25965000	29980000	37232000	23338000	24562000	28283000	40757000	34278000
A0A4D9CZD6	A0A4D9CZD6	Trigger_N domain-containing protein	0	protein folding [GO:0006457]; protein transport [GO:0015031]	0	1.03695	1.27671	1.30064	8.91777e-05	9.24725e-05	0.000113854	0.000115988	1.55137e-05	9.32003e-06	1.87356e-05	2.08843e-05	0.000100148	7.82079e-05	9.29812e-05	8.29085e-05	0.000101528	0.000103517	0.000135481	0.000102564	0.000103252	0.000104622	0.00014009	5707300	7890700	5373000	6727150	5464550	9008850	9227650	7144250	7665150	5962150	12439500	5707300	7890700	4694200	6051800	7148100	6306200	4736500	6192600	10140000	8257200	9760500
A0A4D9D0H5	A0A4D9CLN9	Histone H2A	DNA binding [GO:0003677]; protein heterodimerization activity [GO:0046982]	0	nucleosome [GO:0000786]; nucleus [GO:0005634]	0.484332	0.799912	0.631521	3.17366e-06	1.5371e-06	2.53864e-06	2.00423e-06	2.33344e-07	3.86164e-07	1.03692e-06	7.95432e-07	3.00866e-06	3.33865e-06	1.25389e-06	1.97698e-06	1.38045e-06	1.60566e-06	3.65503e-06	2.35525e-06	1.10022e-06	2.59689e-06	2.31559e-06	171460	336850	71693.2	160300	69913.4	234144	250980	155425	64311.1	141597	206051	171460	336850	66502.4	76884.1	155400	165200	106794	33032.9	116247	174430	293859
A0A4D9CQD3	A0A4D9CQD3	AMP-binding domain-containing protein	0	0	0	2.3875	2.64698	2.88849	4.48212e-05	0.000107011	0.000118641	0.000129465	6.0787e-05	1.56957e-05	8.61521e-06	6.93089e-06	1.83831e-06	8.78041e-05	9.24664e-05	0.000104918	0.000123648	0.00011582	0.000111789	0.000128313	0.000135068	0.000131613	0.000121715	104763	8858900	5616550	8505700	6569650	10360600	7699450	9103100	9613700	7060900	10807150	104763	8858900	3523100	7710000	8062000	8949400	6594400	6544900	9445000	11385000	9336200
A0A4D9D6A5	W7U6D4	Aspartate kinase (EC 2.7.2.4)	aspartate kinase activity [GO:0004072]; ATP binding [GO:0005524]	lysine biosynthetic process via diaminopimelate [GO:0009089]; threonine biosynthetic process [GO:0009088]	0	1.27131	1.34041	2.47339	1.87644e-06	2.38553e-06	2.51521e-06	4.64117e-06	1.77381e-06	9.27663e-07	5.75508e-07	1.13389e-06	6.22162e-07	3.13071e-06	3.41592e-06	2.12386e-06	1.61681e-06	1.92755e-06	3.07775e-06	2.54031e-06	3.34071e-06	5.15978e-06	5.423e-06	35456.3	315870	193132	171322	85518.2	269490	209990	191838	257175	261147	481090	35456.3	315870	190304	195960	46673.1	295970	89957.6	81078.8	48906.2	311790	227190
W7UAI7	A0A4D9CWW0	Light-harvesting protein	chlorophyll binding [GO:0016168]	photosynthesis, light harvesting [GO:0009765]; protein-chromophore linkage [GO:0018298]	chloroplast [GO:0009507]; membrane [GO:0016020]	0.72473	0.907106	0.90352	0.00854508	0.00619287	0.00775129	0.00772065	0.000673881	0.00132846	0.000283626	0.00123991	0.00902158	0.00806857	0.00578263	0.00767807	0.00511792	0.00807851	0.00759946	0.0075759	0.00874691	0.00634296	0.00807209	514130000	814070000	355250000	622870000	277150000	616685000	516200000	521690000	616760000	362330000	715960000	514130000	814070000	203550000	506950000	645130000	600610000	222460000	331840000	735980000	706920000	526450000
A0A4D9CX11	W7UA02	Putative peroxisomal protein pox18	0	0	0	0.517268	0.863737	1.17367	4.85026e-06	2.50889e-06	4.18935e-06	5.69259e-06	2.4391e-06	7.92492e-07	2.12406e-06	1.47244e-06	6.57497e-06	3.12556e-06	1.64514e-06	3.20248e-06	2.67904e-06	4.85099e-06	1.81322e-06	5.90385e-06	5.35137e-06	4.42071e-06	7.30568e-06	374700	315350	82803.9	258927	152383	288640	127068	367205	398250	251382	648025	374700	315350	134432	31175.7	151444	366410	45855.3	258910	469750	393080	184200
A0A4D9D7U0	W7UC18	Formylglycinamide ribonucleotide amidotransferase (EC 6.3.5.3) (Formylglycinamide ribotide amidotransferase)	ATP binding [GO:0005524]; metal ion binding [GO:0046872]; phosphoribosylformylglycinamidine synthase activity [GO:0004642]	'de novo' IMP biosynthetic process [GO:0006189]; glutamine metabolic process [GO:0006541]	0	1.0592	1.25932	1.25848	6.05728e-05	6.41585e-05	7.62807e-05	7.62296e-05	3.48009e-07	1.27065e-05	1.38584e-05	8.19065e-06	6.08189e-05	6.03267e-05	5.10502e-05	6.50042e-05	7.6421e-05	8.44822e-05	6.028e-05	8.40797e-05	6.7164e-05	7.84281e-05	8.30966e-05	3466000	6086600	3206500	5271750	4041950	5604000	4111400	5778300	5191150	4364450	7367600	3466000	6086600	1502500	4910500	5244300	5299200	4254000	3829900	8239500	6779500	4428500
A0A4D9D294	W7U477	Ammonium transporter	ammonium transmembrane transporter activity [GO:0008519]	0	integral component of membrane [GO:0016021]	2.69719	3.13546	2.65287	0.0001229	0.000331486	0.000385349	0.000326039	0.000169942	3.46674e-05	9.30811e-05	8.12437e-05	2.73355e-06	0.000243067	0.000303201	0.000321097	0.00037016	0.000334849	0.000492766	0.000328432	0.000367467	0.000232433	0.000378218	155782	24524000	18359000	26054500	18498400	34370000	33847000	22764500	25816000	13653050	33507500	155782	24524000	11795000	24923000	27802000	24307000	31038000	5958800	30801000	28968000	39772000
A0A4D9D811	W7TWV3	Cytochrome p450 hydroxylase	heme binding [GO:0020037]; iron ion binding [GO:0005506]; oxidoreductase activity, acting on paired donors, with incorporation or reduction of molecular oxygen [GO:0016705]	0	integral component of membrane [GO:0016021]	0.908406	1.12458	1.24588	1.7136e-05	1.55664e-05	1.92709e-05	2.13493e-05	4.37349e-06	3.83105e-06	2.54096e-06	3.28973e-06	2.02285e-05	1.40435e-05	1.12801e-05	1.67622e-05	1.8657e-05	2.15284e-05	1.9765e-05	1.65191e-05	1.93385e-05	1.95637e-05	2.51458e-05	1152800	1416900	675875	1359100	910448	1760850	1369445	1261740	1.40602e+06	1099810	2233250	1152800	1416900	468740	883010	1312900	1405300	1776200	44695.2	2080800	1748900	1772800
A0A4D9DA41	W7TC43	Chromodomain-helicase-dna-binding protein 7	ATP binding [GO:0005524]; DNA binding [GO:0003677]; helicase activity [GO:0004386]; hydrolase activity [GO:0016787]; metal ion binding [GO:0046872]; nucleosome-dependent ATPase activity [GO:0070615]	0	0	1.31407	1.41317	2.33364	7.60594e-07	9.99476e-07	1.07485e-06	1.77495e-06	8.19464e-08	7.51542e-07	2.77737e-07	1.50561e-07	8.18539e-07	7.02649e-07	5.10173e-07	6.23441e-07	1.86481e-06	1.22383e-06	7.54408e-07	1.24631e-06	1.85064e-06	1.87265e-06	1.60157e-06	46647.6	70893	28225	50611	98730	105468	52859	68269.5	135808	98142	142265	46647.6	70893	31018	25432	57183	44039	102850	94610	87293	134430	76505
K9ZVC8	K9ZVC8	NADH dehydrogenase subunit 7	NAD binding [GO:0051287]; oxidoreductase activity, acting on NAD(P)H [GO:0016651]; quinone binding [GO:0048038]	0	mitochondrion [GO:0005739]	0.897315	1.58281	1.42823	2.67923e-05	2.40411e-05	4.24069e-05	3.82654e-05	3.04833e-06	1.15927e-05	8.27538e-06	7.96286e-06	2.89477e-05	2.46368e-05	1.06577e-05	3.09652e-05	3.05004e-05	4.23165e-05	5.07272e-05	3.41771e-05	3.22518e-05	3.52485e-05	4.72959e-05	1649700	2485700	695885	2511600	1587400	3915800	3372400	2346500	2641130	1885300	4206750	1649700	2485700	202770	1189000	2547700	2475500	1947000	1227800	2337300	5417500	2414100
A0A4D9D9I4	W7U980	Cation efflux protein	cation transmembrane transporter activity [GO:0008324]	0	integral component of membrane [GO:0016021]	0.845522	1.19293	2.85434	4.21727e-06	3.5658e-06	5.03092e-06	1.20375e-05	3.36679e-06	3.08582e-06	3.6411e-06	1.8898e-06	6.59795e-06	1.83659e-06	7.06154e-06	2.41551e-06	1.22034e-06	1.14141e-06	5.59314e-06	8.35822e-06	9.87781e-06	1.33877e-05	1.2847e-05	376010	185301	481624	195448	65937.3	265092	381975	810405	850457	695620	1133710	376010	185301	48267.6	914980	134476	256420	54473.1	77401.5	93387.8	111853	418330
A0A4D9D1J8	A0A4D9D1J8	Uncharacterized protein	lipid binding [GO:0008289]	lipid transport [GO:0006869]	integral component of membrane [GO:0016021]	0.82495	0.694059	1.14341	1.28277e-05	1.05822e-05	8.90317e-06	1.46673e-05	3.55518e-06	3.26439e-06	2.23381e-06	3.92884e-06	1.53416e-05	1.03138e-05	6.91645e-06	1.16548e-05	1.31753e-05	7.48799e-06	7.74318e-06	1.14783e-05	1.16283e-05	1.32697e-05	1.91038e-05	874300	1040600	416585	945070	696490	740390	530865	804330	956595	727155	1696400	874300	1040600	278320	554850	923930	966210	736890	656090	491370	870780	610000
A0A4D9CZS2	W7TL97	Uncharacterized protein	0	0	0	1.25586	1.51336	1.55621	4.41453e-05	5.54406e-05	6.68076e-05	6.86993e-05	9.37301e-06	1.58753e-05	2.61549e-06	2.3232e-05	5.07731e-05	3.75176e-05	7.02695e-05	5.73589e-05	3.86933e-05	6.72233e-05	6.91904e-05	6.40092e-05	4.5524e-05	6.85862e-05	9.19877e-05	2893500	3785300	4138650	4646600	1922500	5864000	4793350	4667150	4.14344e+06	3978750	8165150	2893500	3785300	3220500	5056800	3933500	5359700	3352300	492700	6435500	5530900	6197100
A0A4D9D3X7	W7TLV9	Fad synthetase	catalytic activity [GO:0003824]	0	0	0.856351	0.562369	0.823436	3.75326e-06	3.2141e-06	2.11072e-06	3.09057e-06	1.9148e-07	1.28862e-06	2.36333e-07	1.06086e-06	3.88865e-06	3.61786e-06	1.96301e-06	3.14206e-06	4.53724e-06	2.38282e-06	1.99262e-06	1.9567e-06	1.88541e-06	3.8832e-06	3.50308e-06	221610	365020	108825	254565	243250	164639	135004	133400	152022	208800	311150	221610	365020	118418	99231.4	219480	289650	220940	265560	227770	196440	132838
A0A4D9CW50	A0A4D9CW50	Small nuclear ribonucleoprotein-associated protein	RNA binding [GO:0003723]	0	nucleus [GO:0005634]	2.55113	1.74803	1.32657	2.50003e-05	6.37788e-05	4.37013e-05	3.31647e-05	2.22002e-05	2.1991e-05	1.57102e-05	1.92777e-06	9.30234e-06	4.06982e-05	8.16735e-05	3.92289e-05	7.0434e-05	2.5732e-05	5.05322e-05	5.48397e-05	3.4125e-05	3.44237e-05	3.09454e-05	530130	4106200	4720750	3179900	3813400	2597600	3408850	3645400	2284850	1959990	2742400	530130	4106200	4118400	5323100	2960300	3399500	3069300	4557500	2524000	2048700	3146500
A0A4D9DBE8	W7TT69	Bromodomain containing protein	0	0	0	0.948334	0.829737	1.52127	5.15162e-05	4.88546e-05	4.27449e-05	7.83703e-05	2.53554e-05	2.42328e-05	1.78005e-06	6.66396e-06	3.35873e-05	6.94452e-05	7.53392e-05	2.77922e-05	4.34324e-05	4.25664e-05	4.46075e-05	4.10608e-05	7.32004e-05	8.5891e-05	7.60194e-05	1914100	7006600	4500450	2258400	2287550	2847600	3089950	3191800	5773800	4876800	6757300	1914100	7006600	3188000	5812900	2850800	1666000	2510600	2064500	5665900	1705200	3990000
A0A4D9DAF2	W7TXF1	Soul heme-binding protein	0	0	0	1.29264	1.20047	1.43518	6.44512e-05	8.3312e-05	7.73715e-05	9.24989e-05	1.72543e-05	3.28787e-06	1.46802e-05	1.91483e-05	5.22505e-05	7.66518e-05	8.05148e-05	8.24877e-05	8.69336e-05	9.26532e-05	6.33777e-05	7.60837e-05	0.000103965	7.03934e-05	0.000103139	2977700	7733700	4766300	6691650	4633650	6772700	4353700	5356400	7541250	3914500	9148650	2977700	7733700	3588500	5944100	6927800	6455500	4494400	4772900	8161300	8423700	5121700
A0A4D9CQ41	W7TS54	Putative oxidoreductase ycsn	D-threo-aldose 1-dehydrogenase activity [GO:0047834]	0	0	11.5353	4.03784	5.19095	4.81705e-06	5.5566e-05	1.94505e-05	2.50051e-05	5.43788e-06	6.41085e-05	1.22951e-05	1.29984e-05	8.66222e-06	9.71892e-07	2.97212e-05	8.41399e-06	0.000128563	1.17915e-05	3.36325e-05	1.29275e-05	2.00197e-05	3.97582e-05	1.52373e-05	493650	98058	1877980	686192	6259451	1599290	2293800	649030	1.44092e+06	2109200	1351650	493650	98058	827960	2928000	1197300	175084	12378000	140902	1342000	729380	2469200
W7TV95	W7U2L4	Dihydrodipicolinate reductase	4-hydroxy-tetrahydrodipicolinate reductase [GO:0008839]	lysine biosynthetic process via diaminopimelate [GO:0009089]	integral component of membrane [GO:0016021]	0.492611	0.487408	0.577007	1.94911e-05	9.60152e-06	9.5001e-06	1.12465e-05	4.32601e-06	6.61559e-07	3.16825e-06	7.152e-06	2.255e-05	1.64321e-05	9.68751e-06	1.02159e-05	8.90117e-06	7.25152e-06	8.12523e-06	1.31235e-05	1.94452e-05	6.28848e-06	8.00579e-06	1285100	1657900	553080	826525	506726	634575	556600	791830	1409825	367819	709775	1285100	1657900	517240	588920	557750	1095300	148183	865270	659420	635930	633220
W7U2H0	A0A4D9CZ48	Light harvesting complex protein	chlorophyll binding [GO:0016168]	photosynthesis, light harvesting [GO:0009765]; protein-chromophore linkage [GO:0018298]	chloroplast [GO:0009507]; membrane [GO:0016020]	0.69493	1.18825	1.4526	0.000165428	0.000114961	0.00019657	0.000240301	5.345e-05	6.89389e-05	1.9226e-05	5.56689e-05	0.000127634	0.000203223	5.02147e-05	0.00018744	0.000107228	0.000192195	0.000217607	0.000179909	0.000179389	0.000288542	0.000252973	7273700	20504000	3006100	15200500	5873000	18655500	14843500	14527450	11599000	15563500	22402500	7273700	20504000	2097700	3914500	15034000	15367000	4020400	7725600	13542000	21300000	16011000
A0A4D9DAE3	W7TKV6	Uncharacterized protein	0	0	0	0.96568	0.697719	0.130445	3.86523e-05	3.73258e-05	2.69685e-05	5.04202e-06	1.41264e-05	1.48487e-05	2.88609e-05	2.6828e-06	2.86635e-05	4.86412e-05	5.412e-05	3.19203e-05	2.5937e-05	5.77927e-05	5.85774e-07	2.25269e-05	6.93484e-06	1.97185e-06	6.21936e-06	1633500	4907600	2826550	2595400	1368100	2.49915e+06	39623.8	1.12541e+06	373014	110793	554881	1633500	4907600	3992700	1660400	3483600	1707200	1479800	1256400	5351000	4960200	38095.8
A0A4D9CVG3	A0A4D9CVG3	Uncharacterized protein	alternative oxidase activity [GO:0009916]; metal ion binding [GO:0046872]	0	integral component of membrane [GO:0016021]	0.986146	1.38085	1.94641	5.01173e-06	4.94229e-06	6.92043e-06	9.75489e-06	1.87667e-06	2.41965e-06	1.29986e-06	1.76428e-06	3.68472e-06	6.33874e-06	2.18861e-06	5.90974e-06	6.72853e-06	6.44574e-06	8.39092e-06	5.92462e-06	8.40839e-06	1.17521e-05	9.10417e-06	209988	639540	132290	480955	373886	795035	594620	395770	672865	606700	802420	209988	639540	86109.9	178470	704690	257220	200502	547270	521180	638650	951420
W7U7D5	A0A4D9CYD9	GTP:AMP phosphotransferase, mitochondrial (EC 2.7.4.10) (Adenylate kinase 3) (AK 3)	adenylate kinase activity [GO:0004017]; ATP binding [GO:0005524]; GTP binding [GO:0005525]; nucleoside triphosphate adenylate kinase activity [GO:0046899]	ADP biosynthetic process [GO:0006172]; AMP metabolic process [GO:0046033]; GTP metabolic process [GO:0046039]; ITP metabolic process [GO:0046041]	mitochondrial matrix [GO:0005759]	1.69387	2.02718	2.87487	1.20999e-05	2.04956e-05	2.45286e-05	3.47855e-05	4.94791e-06	1.12555e-05	2.49872e-06	1.27634e-05	8.60115e-06	1.55986e-05	7.73002e-06	2.89918e-05	2.47651e-05	2.74078e-05	2.3251e-05	2.2927e-05	2.18372e-05	4.73556e-05	3.51635e-05	490170	1573800	451155	2344700	1263210	2003650	1562150	1455800	1671280	2626500	3124000	490170	1573800	371530	530780	1460200	3229200	1829200	697220	2270000	2654700	1352600
W7U319	W7U319	Uncharacterized protein	0	0	0	1.43389	1.83505	1.75466	1.54579e-05	2.2165e-05	2.83661e-05	2.71234e-05	9.32101e-06	4.84522e-06	8.24487e-06	4.54057e-06	8.86699e-06	2.20489e-05	1.66049e-05	2.54837e-05	2.44064e-05	2.15355e-05	2.60381e-05	3.75246e-05	3.08276e-05	2.20579e-05	2.84848e-05	505320	2224600	1021315	2064800	1255850	1791450	1784550	2597850	2363450	1301192	2523200	505320	2224600	579430	1463200	1799500	2330100	1697000	814700	2266400	1540600	2042300
W7TNG8	A0A4D9DAK1	Bile acid:sodium symporter family protein	0	0	integral component of membrane [GO:0016021]	1.50008	1.69673	2.03483	5.21651e-05	7.82516e-05	8.85103e-05	0.000106147	4.8684e-05	1.20783e-05	2.14411e-05	5.68187e-06	1.77403e-05	8.65899e-05	7.78675e-05	6.637e-05	9.05173e-05	7.71694e-05	0.00011324	7.51214e-05	0.000101204	0.000112355	0.000104882	1011000	8736400	4481500	5384350	4721650	9476900	7878900	5845200	7432600	6142700	9295200	1011000	8736400	4007200	4955800	5603400	5165300	5675200	3768100	5658200	8302800	10651000
A0A4D9D0L1	W7TLX8	Histone deacetylase (EC 3.5.1.98)	metal ion binding [GO:0046872]; NAD-dependent histone deacetylase activity (H3-K14 specific) [GO:0032041]	0	nucleus [GO:0005634]	0.690038	0.931036	1.12771	8.51132e-06	5.87313e-06	7.92435e-06	9.59832e-06	1.46435e-06	8.75673e-07	2.74232e-06	7.16678e-07	9.54677e-06	7.47587e-06	5.17817e-06	6.85668e-06	5.58455e-06	7.32192e-06	5.53333e-06	1.09178e-05	9.16862e-06	1.04257e-05	9.20069e-06	544060	754270	328205	557585	290057	513090	388960	879940	749265	547845	817650	544060	754270	140000	516410	758780	356390	362210	217904	839280	446170	580010
W7TR10	A0A4D9CX85	Heme steroid binding domain-containing	0	0	integral component of membrane [GO:0016021]	1.55094	0.939721	2.13002	5.89621e-06	9.14464e-06	5.54079e-06	1.2559e-05	7.42774e-07	3.74969e-06	5.61917e-07	7.74569e-06	6.42143e-06	5.37099e-06	4.95271e-06	1.21792e-05	1.0302e-05	5.07314e-06	6.16414e-06	5.3851e-06	9.25668e-06	7.01181e-06	2.14086e-05	365950	541900	319458	986530	534740	443575	422015	356980	769878	372710	1901650	365950	541900	110677	528240	821760	1151300	671430	398050	491830	410440	476710
W7U4S8	A0A4D9DAS9	MaoC-like domain-containing protein	0	0	0	0.688741	1.06719	1.44256	1.77049e-05	1.21941e-05	1.88944e-05	2.55403e-05	2.32377e-06	6.99544e-06	4.35342e-06	8.34798e-06	1.60617e-05	1.9348e-05	6.33721e-06	1.99401e-05	1.03049e-05	2.20684e-05	1.39315e-05	2.06833e-05	2.22292e-05	3.50359e-05	1.93558e-05	915340	1952100	356164	1615900	543145	2000050	979735	1418100	1572550	1850150	1714150	915340	1952100	361990	350339	1444600	1787200	591890	494400	1477400	2533300	1466800
W7TPU5	A0A4D9D6I7	DUF2470 domain-containing protein, Pyridoxamine 5-phosphate oxidase-related fmn-binding protein	0	0	0	0.694589	0.692003	1.22777	3.03245e-05	2.10631e-05	2.09846e-05	3.72314e-05	1.49722e-05	6.79674e-06	2.30416e-06	1.09484e-05	4.09115e-05	1.97376e-05	2.23589e-05	1.37117e-05	2.71186e-05	1.95456e-05	2.36422e-05	1.97662e-05	2.47952e-05	4.54176e-05	4.14814e-05	2331500	1991400	1317950	1106315	1391890	1366735	1616050	1528955	1.85671e+06	2390350	3674500	2331500	1991400	1020200	1615700	336330	1876300	1919600	864180	2459500	943570	1789900
A0A4D9D6J5	A0A4D9D6J5	Uncharacterized protein	transmembrane transporter activity [GO:0022857]	0	integral component of membrane [GO:0016021]	1.49431	0.806548	2.87965	1.98002e-06	2.95876e-06	1.59698e-06	5.70176e-06	8.48467e-07	2.23675e-06	6.6869e-07	3.76729e-06	2.57998e-06	1.38006e-06	1.00509e-06	2.47257e-06	5.39861e-06	1.0938e-06	2.35577e-06	1.34137e-06	3.04792e-06	1.00137e-05	4.04367e-06	147030	139240	60496.5	200765	279750	81573	153008	84879.5	223785	518135	358845	147030	139240	40619	80374	232350	169180	356430	203070	91278	105170	57976
A0A4D9D8Q1	W7TZB0	Uncharacterized protein	0	0	integral component of membrane [GO:0016021]	1.03471	1.29869	1.02593	0.000113186	0.000117114	0.000146993	0.00011612	2.27811e-05	1.18523e-05	1.6571e-05	1.89385e-05	9.70768e-05	0.000129294	0.000103944	0.000126923	0.000120475	0.000130816	0.000163932	0.000146231	0.000136763	9.95488e-05	0.000112048	5532300	13045000	6146450	10287500	6107500	11464500	11190000	10289300	9712200	5638300	9941850	5532300	13045000	4661200	7631700	9463000	11112000	9262100	2952900	12535000	10750000	12179000
W7TGH9	A0A4D9CX84	Actin (Fragment)	0	0	0	1.68631	1.25376	1.56783	0.000365731	0.000616736	0.000458538	0.000573402	0.000221816	4.29968e-05	3.32583e-05	0.000113888	0.000208883	0.000522578	0.000567604	0.000635113	0.00064749	0.000444186	0.000496563	0.000434866	0.000535926	0.000482974	0.000701306	11904000	52725000	33641000	51507000	34257500	42851000	34664000	31189500	41112000	25968000	62204500	11904000	52725000	25130000	42152000	51274000	51740000	35933000	32582000	41878000	37275000	48427000
A0A4D9CRF5	W7TAE2	Uncharacterized protein	0	0	0	1.97589	2.54523	1.90707	9.23594e-05	0.000182492	0.000235076	0.000176136	0.000105021	1.7537e-05	1.18142e-05	4.34109e-05	1.80983e-05	0.000166621	0.000163299	0.00019768	0.000186497	0.000246297	0.000222747	0.000236185	0.000162904	0.000140881	0.000224623	1031400	16811000	9396700	16022000	10072850	18659000	15055000	17510000	11451100	7855600	19945000	1031400	16811000	8410400	10383000	14656000	17388000	8362700	11783000	21142000	23017000	14301000
A0A4D9CTM3	A0A4D9CTM3	Uncharacterized protein (Fragment)	0	0	0	0.60835	0.692762	0.965237	3.06381e-05	1.86387e-05	2.12249e-05	2.9573e-05	6.25282e-06	1.01354e-05	6.04496e-06	5.1033e-06	3.50595e-05	2.62166e-05	6.9818e-06	2.35652e-05	2.5369e-05	2.3834e-05	1.43135e-05	2.55271e-05	2.66501e-05	3.54657e-05	2.66031e-05	1998000	2645100	464003	1910550	1271850	1375150	984220	1614800	2241385	2007370	2357650	1998000	2645100	98765.8	829240	1826600	1994500	2088000	455700	2619700	1579200	1171100
A0A4D9CQJ1	W7TTU9	Atp-dependent chaperone	ATPase activity [GO:0016887]; ATP binding [GO:0005524]	protein refolding [GO:0042026]; response to heat [GO:0009408]	cytoplasm [GO:0005737]	1.36477	1.40608	1.75652	0.000127219	0.000173624	0.000178879	0.000223463	8.48634e-05	1.45165e-05	2.63227e-05	2.03802e-05	6.72114e-05	0.000187226	0.00015882	0.000187835	0.000174217	0.000151687	0.000204236	0.000180715	0.000208893	0.000246752	0.000214744	3830300	18890000	9631050	15235500	9012450	14864000	14027000	12958950	14818000	13554000	19022000	3830300	18890000	6118100	13144000	15471000	15000000	11650000	6374900	13825000	13267000	16461000
W7T232	W7T232	Adenosylhomocysteinase (EC 3.3.1.1)	adenosylhomocysteinase activity [GO:0004013]	one-carbon metabolic process [GO:0006730]	0	2.08275	2.60143	3.1756	3.28198e-05	6.83554e-05	8.53782e-05	0.000104222	4.45018e-05	3.06654e-05	4.34129e-05	1.81182e-05	1.35223e-06	6.42873e-05	5.95912e-05	0.000102449	4.30262e-05	5.87011e-05	0.000135472	6.19617e-05	0.000124801	9.72009e-05	9.06661e-05	77062	6486200	3613050	8311100	2.51858e+06	5477213	9298850	6.09313e+06	8524850	5.78019e+06	8037600	77062	6486200	2298200	4927900	8624500	7997700	47755.5	4989400	9792300	116426	10838000
A0A4D9CVC3	W7TS71	2-C-methyl-D-erythritol 2,4-cyclodiphosphate synthase (EC 4.6.1.12)	2-C-methyl-D-erythritol 2,4-cyclodiphosphate synthase activity [GO:0008685]; metal ion binding [GO:0046872]	isopentenyl diphosphate biosynthetic process, methylerythritol 4-phosphate pathway [GO:0019288]; terpenoid biosynthetic process [GO:0016114]	0	3.70285	3.64741	6.08486	2.14236e-05	7.93283e-05	7.81405e-05	0.000130359	1.77242e-05	8.26146e-05	3.51139e-05	3.12153e-05	8.89068e-06	3.39565e-05	0.000171605	5.41416e-05	1.22386e-05	8.67275e-05	3.95297e-05	0.000108164	0.000132819	9.79869e-05	0.000160272	506670	3426000	9399500	4384850	644365	6011450	2778550	8863800	9282100	5689050	14206500	506670	3426000	10829000	7970000	3561600	5208100	709670	579060	7642300	7881600	4141300
W7U387	A0A4D9DG97	26s protease regulatory subunit 6a-a	ATP binding [GO:0005524]; proteasome-activating ATPase activity [GO:0036402]	protein catabolic process [GO:0030163]	cytoplasm [GO:0005737]; proteasome complex [GO:0000502]	2.50655	2.96996	2.45291	7.74675e-06	1.94176e-05	2.30076e-05	1.9002e-05	1.01328e-05	5.67121e-06	1.81908e-06	6.9103e-06	5.81798e-07	1.49117e-05	1.3756e-05	1.93985e-05	2.50984e-05	2.37943e-05	2.43009e-05	2.09275e-05	1.95335e-05	1.18414e-05	2.56313e-05	33156	1504500	869245	1574500	1304590	1800350	1683400	1438300	1555170	608655	2267700	33156	1504500	382990	1355500	1742000	1407000	1618200	990980	2748800	1425800	2174900
A0A4D9D099	A0A4D9D099	Uncharacterized protein	structural constituent of ribosome [GO:0003735]	cytoplasmic translational elongation [GO:0002182]	cytosolic large ribosomal subunit [GO:0022625]	1.67742	1.72938	1.98163	0.000274277	0.000460078	0.000474329	0.000543517	0.000172574	6.14619e-05	0.000159387	2.69974e-05	0.000396305	0.000152249	0.000511209	0.000391889	0.000477136	0.00051016	0.00061275	0.000300076	0.00057462	0.000529776	0.000526153	22585000	15361000	28383500	31830000	24549500	40869500	41654500	22654000	35967500	29395000	46568500	22585000	15361000	30657000	26110000	38170000	25490000	33194000	15905000	51652000	38797000	42942000
A0A4D9CU97	W7TC34	Poly binding cytoplasmic isoform cra_c	RNA binding [GO:0003723]	0	0	0.989492	1.1313	1.46406	0.000450214	0.000445483	0.000509329	0.000659141	4.65486e-05	3.76502e-05	0.000149369	9.41484e-05	0.000483129	0.0004173	0.000456771	0.000476199	0.000403481	0.00057635	0.000613449	0.000338188	0.000583038	0.000764424	0.00062996	27533000	42103000	26463500	38639500	22250000	52596500	41776000	26411500	40937500	41233000	55875000	27533000	42103000	22773000	30154000	41191000	36088000	13669000	30831000	43073000	61091000	44102000
A0A4D9D6M5	A0A4D9D6M5	Uncharacterized protein	ATPase activity [GO:0016887]; ATP binding [GO:0005524]; unfolded protein binding [GO:0051082]	protein folding [GO:0006457]	0	1.94653	1.67322	2.04605	0.000119372	0.000232362	0.000199737	0.000244242	0.000121639	9.39486e-06	3.61886e-05	7.47133e-06	3.33609e-05	0.000205384	0.000223031	0.000241819	0.000232235	0.000198229	0.000164325	0.000236656	0.000237789	0.000252427	0.000242509	1901200	20722000	13352950	19604000	12548500	15559000	11574100	16399500	17472500	14098350	21504500	1901200	20722000	9311900	17394000	18533000	20675000	10362000	14735000	21422000	13548000	17570000
W7TXJ1	A0A4D9D939	Mannitol 1-phosphate dehydrogenase	0	0	0	1.02021	0.84352	1.8989	1.24882e-05	1.27406e-05	1.0534e-05	2.37138e-05	6.18869e-06	3.50609e-06	2.20181e-06	1.05059e-05	8.11211e-06	1.68642e-05	9.3706e-06	1.24826e-05	1.63685e-05	9.01232e-06	1.30588e-05	9.53099e-06	1.63878e-05	3.57507e-05	1.90029e-05	462300	1701500	608210	1010865	894220	945210	891070	598660	1081270	1861200	1680500	462300	1701500	193520	1022900	810030	1211700	635940	1152500	700250	925090	965330
W7U1D8	A0A4D9CY76	CRAL-TRIO domain-containing protein	0	0	0	0.717661	0.623087	0.668066	1.55637e-05	1.11694e-05	9.69752e-06	1.03976e-05	3.68919e-07	3.7887e-06	4.33039e-07	2.50173e-06	1.53028e-05	1.58245e-05	8.16941e-06	9.91191e-06	1.5427e-05	9.81124e-06	1.00624e-05	9.21897e-06	1.10768e-05	7.62635e-06	1.24895e-05	872090	1596600	490045	803790	814135	860305	683470	630820	744775	431151	1106330	872090	1596600	337150	642940	792650	814930	876230	752040	747450	1023900	696710
A0A4D9D545	W7TFV9	AP-2 complex subunit alpha	clathrin adaptor activity [GO:0035615]	clathrin-dependent endocytosis [GO:0072583]; intracellular protein transport [GO:0006886]	AP-2 adaptor complex [GO:0030122]	1.57541	1.39035	1.89561	1.22361e-06	1.92769e-06	1.70124e-06	2.31948e-06	2.24333e-07	6.51193e-07	5.51607e-07	9.30692e-07	1.38223e-06	1.06498e-06	1.33006e-06	1.83131e-06	2.6217e-06	1.20451e-06	2.29488e-06	1.60433e-06	1.55336e-06	3.35522e-06	2.04987e-06	78772	107450	77005.4	148215	135998	153004	160072	129755	126040	169752	181275	78772	107450	66533	87477.9	106940	189490	171690	100307	128560	84137	221870
A0A4D9CPK0	W7TAZ1	Alanine-2-oxoglutarate aminotransferase 2	pyridoxal phosphate binding [GO:0030170]; transaminase activity [GO:0008483]	biosynthetic process [GO:0009058]	0	1.16146	1.10874	1.71668	8.39591e-05	9.7515e-05	9.30887e-05	0.000144131	5.48484e-05	1.36498e-05	1.48325e-05	2.47385e-05	4.51755e-05	0.000122743	8.40843e-05	9.70869e-05	0.000111374	7.65977e-05	9.73295e-05	0.000105339	0.000120343	0.00014233	0.000169721	2574500	12384000	4738650	7856700	6261200	6308250	6560150	6500650	8927350	7665500	15057000	2574500	12384000	4748800	4728500	5543400	10170000	2618500	9903900	7033800	6640100	5976400
A0A4D9DEG0	W7U1D3	Protein arginine serine-rich 45	RNA binding [GO:0003723]	0	nucleus [GO:0005634]	3.2283	2.65335	2.78525	3.99035e-06	1.2882e-05	1.05878e-05	1.11141e-05	4.99025e-06	5.81974e-06	2.99739e-06	5.88532e-06	4.61713e-07	7.51899e-06	9.80762e-06	1.95942e-05	9.24429e-06	8.65175e-06	9.07122e-06	1.40404e-05	4.81027e-06	1.20676e-05	1.64645e-05	26312.5	758620	666317	1590400	454970	639840	605680	1116975	410502	636215	1458950	26312.5	758620	77933.6	1254700	1761800	1419000	842829	67110.3	742480	808730	470950
A0A4D9CX70	W7TTR6	Dnaj-like sec63	0	posttranslational protein targeting to membrane, translocation [GO:0031204]	endoplasmic reticulum [GO:0005783]; integral component of membrane [GO:0016021]	0.940721	1.16127	1.42466	1.64793e-05	1.55025e-05	1.9137e-05	2.34775e-05	6.75379e-06	3.92002e-06	3.15231e-06	4.65654e-06	1.17037e-05	2.1255e-05	1.10075e-05	1.7288e-05	1.82118e-05	2.13836e-05	2.04939e-05	1.55335e-05	1.92564e-05	2.84725e-05	2.27036e-05	666980	2144500	670645	1403850	932280	1702950	1388650	1220720	1493260	1552000	2018600	666980	2144500	410900	930390	1640500	1167200	1312900	551660	1800900	2037500	1368400
W7TL69	A0A4D9DA40	Prohibitin	0	0	mitochondrial inner membrane [GO:0005743]	0.663774	0.536507	0.684234	5.06602e-05	3.36269e-05	2.71795e-05	3.46634e-05	2.81742e-06	1.21458e-05	1.15457e-05	5.23459e-06	5.26524e-05	4.86679e-05	3.6945e-05	2.01669e-05	4.37689e-05	4.00427e-05	2.37824e-05	1.77135e-05	2.88403e-05	3.89783e-05	3.61715e-05	3000600	4910300	2360520	1.62424e+06	2401150	2649300	1721430	1.72445e+06	1881850	2008800	3183940	3000600	4910300	919840	3801200	101373	3147100	1603500	3198800	4926200	2060200	3238400
W7TLK0	A0A4D9CWG8	Semialdhyde_dh domain-containing protein, Oxidoreductase htatip2	NAD binding [GO:0051287]; oxidoreductase activity, acting on the aldehyde or oxo group of donors, NAD or NADP as acceptor [GO:0016620]	0	0	2.37563	2.02475	2.70035	2.03368e-05	4.83128e-05	4.1177e-05	5.49165e-05	2.52911e-05	1.75574e-05	8.31244e-06	1.03359e-05	2.45329e-06	3.82203e-05	3.35105e-05	4.37167e-05	6.77111e-05	3.72531e-05	5.07251e-05	3.55529e-05	4.68422e-05	6.65652e-05	5.1342e-05	139810	3856200	2065100	3543950	3579900	3170600	3442550	2284200	3501300	3453150	4551400	139810	3856200	1152700	2977500	3335700	3752200	3782500	3377300	3737100	2872200	3469000
A0A4D9D751	W7TTG2	Rubisco LS methyltransferase, substrate-binding domain protein	methyltransferase activity [GO:0008168]	methylation [GO:0032259]	0	0.563608	0.821807	1.27448	4.6174e-05	2.6024e-05	3.79461e-05	5.88479e-05	4.47663e-06	1.80329e-05	1.56283e-06	1.57037e-05	4.93394e-05	4.30085e-05	7.07093e-06	2.80326e-05	4.29685e-05	3.68113e-05	3.72984e-05	3.97287e-05	5.96318e-05	7.4145e-05	4.27669e-05	2811800	4339300	430500	2279250	2144580	3149000	2563900	2565600	4298800	3993000	3785450	2811800	4339300	265220	595780	3053000	1505500	3629300	659860	3320900	3258200	3039800
A0A4D9CYH3	A0A4D9CU88	Uncharacterized protein	0	0	0	2.40381	2.25066	3.13447	6.89091e-06	1.65644e-05	1.55091e-05	2.15994e-05	8.89016e-06	7.59755e-06	1.0701e-05	1.54677e-06	6.04625e-07	1.31772e-05	2.51145e-05	1.3991e-05	1.05878e-05	3.27466e-06	2.31265e-05	2.01261e-05	2.3267e-05	2.13195e-05	2.02117e-05	34456.9	1329500	1423150	1136635	598260	852555	1562250	1331550	1488200	1066795	1791150	34456.9	1329500	1385700	1460600	1397500	875770	219610	976909	346000	232710	1472400
A0A4D9D9D5	W7TWI6	Nadh dehydrogenase	ATP binding [GO:0005524]; hydrolase activity, acting on acid anhydrides, in phosphorus-containing anhydrides [GO:0016818]; nucleic acid binding [GO:0003676]; nucleosome-dependent ATPase activity [GO:0070615]	chromatin remodeling [GO:0006338]	mitochondrial inner membrane [GO:0005743]; respirasome [GO:0070469]	2.0154	2.01507	1.81369	6.02672e-06	1.21462e-05	1.21443e-05	1.09306e-05	5.98295e-06	2.91353e-06	2.20542e-06	2.27405e-06	1.79614e-06	1.02573e-05	8.80264e-06	1.34957e-05	1.41404e-05	1.26343e-05	9.73506e-06	1.40635e-05	1.04455e-05	8.93821e-06	1.3408e-05	102360	1034900	580635	1.09539e+06	758070	1065800	685100	991115	820550	516665	1182365	102360	1034900	142870	1018400	1211500	979271	688800	827340	1156500	1099400	1032200
W7THF6	A0A4D9D3X1	3-isopropylmalate dehydrogenase (EC 1.1.1.85)	3-isopropylmalate dehydrogenase activity [GO:0003862]; calcium ion binding [GO:0005509]; magnesium ion binding [GO:0000287]; NAD binding [GO:0051287]; protein serine phosphatase activity [GO:0106306]; protein threonine phosphatase activity [GO:0106307]	branched-chain amino acid biosynthetic process [GO:0009082]; leucine biosynthetic process [GO:0009098]	0	1.63778	2.40505	2.27896	0.000100957	0.000165344	0.000242805	0.000230076	0.000102198	7.64447e-05	9.85523e-05	1.77036e-05	2.86916e-05	0.000173222	0.000252251	0.000108505	0.000135276	0.000130748	0.000316005	0.000281663	0.000221157	0.000250465	0.000218606	1635100	17477000	13477250	8788450	6946350	13863950	21239000	18777000	15146000	13564000	19389500	1635100	17477000	17341000	9613500	7239900	10337000	9544800	4347900	13871000	9227900	18500000
A0A4D9CV78	W7TUN8	Rieske (2fe-2s) region protein	2 iron, 2 sulfur cluster binding [GO:0051537]; metal ion binding [GO:0046872]	0	0	0.993391	0.994395	1.40857	0.0111038	0.0110304	0.0110415	0.0156405	0.00109466	0.00223402	0.00305736	0.0031587	0.0103297	0.0118778	0.0088126	0.0109983	0.0132803	0.0123046	0.013265	0.00755502	0.0131331	0.0191881	0.0146003	588680000	1198400000	527110000	892429500	694310000	958805000	906225000	633575000	918470000	1028050000	1294700000	588680000	1198400000	370050000	684170000	953019000	831840000	817460000	571160000	1259000000	920830000	996780000
A0A4D9D456	W7TPQ6	Thioredoxin domain protein	0	0	0	1.3005	1.90429	2.18606	4.41737e-06	5.7448e-06	8.41194e-06	9.65665e-06	4.37025e-06	1.79773e-06	4.80996e-07	8.21819e-07	7.5076e-06	1.32714e-06	3.93213e-06	7.52721e-06	5.77506e-06	8.06256e-06	8.21272e-06	8.96054e-06	8.97863e-06	1.05706e-05	9.42069e-06	427850	133900	232180	610715	312630	637540	574840	620625	639155	573495	835926	427850	133900	177740	286620	643690	577740	252050	373210	959660	451220	823860
A0A4D9CUJ7	A0A4D9CUJ7	Uncharacterized protein	ATP binding [GO:0005524]; formate-tetrahydrofolate ligase activity [GO:0004329]	one-carbon metabolic process [GO:0006730]	0	0.982406	0.992695	1.54746	4.1201e-05	4.04761e-05	4.09e-05	6.37566e-05	7.34799e-06	6.19973e-06	8.9101e-06	3.52984e-05	4.63968e-05	3.60051e-05	3.40192e-05	4.63819e-05	4.10271e-05	5.06044e-05	3.30884e-05	3.90072e-05	5.17062e-05	0.000103502	3.60614e-05	2644100	3632700	2200570	3753950	2184300	2471400	2253500	2504150	4153100	5474000	3200600	2644100	3632700	733940	3667200	2718900	4789000	2145100	2223500	6262900	2561400	2381400
A0A4D9D093	W7U7B5	Geranylgeranyl pyrophosphate synthase	transferase activity [GO:0016740]	isoprenoid biosynthetic process [GO:0008299]	0	2.74622	1.89375	2.55578	1.46898e-05	4.03414e-05	2.78189e-05	3.75439e-05	1.83521e-05	1.47567e-05	9.59148e-06	7.86276e-06	1.71294e-06	2.76667e-05	3.23109e-05	3.13416e-05	5.73719e-05	1.88978e-05	2.65954e-05	3.79634e-05	4.55005e-05	2.97784e-05	3.73527e-05	97618.5	2791400	1987600	2542900	2962300	1.4125e+06	1866250	2895350	3438700	1760569	3305400	97618.5	2791400	1126400	2848800	2683300	2402500	3890700	2033900	3109500	86009.8	2739000
A0A4D9D0G4	W7TIB7	Dolichyl-diphosphooligosaccharide--protein glycosyltransferase subunit 1	transferase activity [GO:0016740]	protein glycosylation [GO:0006486]	integral component of membrane [GO:0016021]; oligosaccharyltransferase complex [GO:0008250]	1.6635	1.51489	1.79977	2.28472e-05	3.80062e-05	3.4611e-05	4.11197e-05	1.71981e-05	5.04008e-06	5.82782e-06	2.56839e-06	1.06863e-05	3.50081e-05	3.31749e-05	3.76119e-05	4.32319e-05	4.12287e-05	3.2359e-05	3.02451e-05	3.833e-05	4.33862e-05	4.16429e-05	609000	3532100	2011350	3054750	2199350	3062450	2215700	1807600	2815950	2404150	3699600	609000	3532100	1279700	2743000	3640500	2469000	3249300	1149400	3747200	3617800	2507100
A0A4D9CXH2	W7U9Z4	Haloacid dehalogenase-like hydrolase domain-containing protein	phosphatase activity [GO:0016791]	0	0	0.877965	1.54101	0.863398	7.61736e-05	6.68778e-05	0.000117384	6.57682e-05	4.4441e-05	1.32866e-05	1.49213e-05	1.99524e-05	4.47491e-05	0.000107598	7.84813e-05	6.9768e-05	5.23839e-05	0.000115133	0.000133303	0.000103716	7.83231e-05	4.27612e-05	7.62203e-05	2550200	10856000	4843750	5652450	2678000	10732750	9015400	7777800	6057000	2512100	6754200	2550200	10856000	2669000	7018500	4865300	6439600	3811000	1545000	8057900	12821000	8644500
A0A4D9DB28	W7THY0	Elongation factor G, mitochondrial (EF-Gmt) (Elongation factor G 1, mitochondrial) (mEF-G 1) (Elongation factor G1)	GTPase activity [GO:0003924]; GTP binding [GO:0005525]; translation elongation factor activity [GO:0003746]	mitochondrial translational elongation [GO:0070125]	mitochondrion [GO:0005739]	1.10733	1.26102	1.56149	0.000314928	0.000348728	0.000397129	0.000491756	0.000176945	2.36016e-05	4.45568e-06	4.76858e-05	0.000189809	0.000440046	0.000341368	0.000375133	0.000329684	0.000392726	0.000397027	0.000401635	0.0004719	0.000457206	0.000546161	10817000	44398000	20611500	30448000	17179500	30988000	26995000	29234000	33590000	25163500	48429000	10817000	44398000	13525000	27698000	33686000	27210000	20842000	13517000	36038000	34073000	27903000
A0A4D9DA36	A0A4D9D1S7	Uncharacterized protein	structural constituent of ribosome [GO:0003735]	0	ribosome [GO:0005840]	0.453839	0.865967	1.2312	5.90429e-06	2.6796e-06	5.11292e-06	7.26936e-06	9.62574e-07	2.68156e-06	1.6816e-06	3.64907e-06	5.22365e-06	6.58493e-06	5.77565e-06	1.09146e-06	1.17168e-06	7.00214e-06	4.5568e-06	3.77983e-06	1.13404e-05	6.17476e-06	4.29287e-06	297690	664380	376668	88463.8	60737.9	556319	294599	291338	657925	363401	383716	297690	664380	111767	641570	81029.9	95897.6	77139.2	44336.7	276480	1021000	91638.6
A0A4D9D132	A0A4D9D132	Uncharacterized protein (Fragment)	0	0	0	2.08794	2.98011	3.09186	0.000280214	0.000585071	0.00083507	0.000866385	0.000395121	2.62674e-05	0.000264079	0.000175676	8.2146e-07	0.000559607	0.000559708	0.000612158	0.000583346	0.00063802	0.00113513	0.00073206	0.00088265	0.00103336	0.000683143	46814.1	56461000	34144000	49515000	28807250	87479000	77707000	46638000	62348000	57198000	60616500	46814.1	56461000	20712000	47576000	31767000	67263000	52247000	5367500	30283000	87281000	87677000
A0A4D9CM09	A0A4D9CM09	Adenylosuccinate synthetase (AMPSase) (AdSS) (EC 6.3.4.4) (IMP--aspartate ligase)	adenylosuccinate synthase activity [GO:0004019]; GTP binding [GO:0005525]; magnesium ion binding [GO:0000287]	'de novo' AMP biosynthetic process [GO:0044208]	cytoplasm [GO:0005737]	0.769767	1.04379	1.10038	4.9814e-05	3.83452e-05	5.19954e-05	5.48142e-05	7.64433e-06	1.25959e-05	4.59918e-06	9.56724e-06	4.44087e-05	5.52194e-05	2.39497e-05	4.37442e-05	4.73417e-05	5.41494e-05	5.51222e-05	4.67145e-05	5.48591e-05	6.4359e-05	4.52247e-05	2530800	5571300	1537480	3548100	2422200	4541100	3741000	3603100	4129150	3473400	4014300	2530800	5571300	565860	2509100	3598100	3498100	3425100	1419300	4425400	5312000	3770200
A0A4D9DCA0	W7TVZ5	Heat shock protein 70	ATPase activity [GO:0016887]; ATP binding [GO:0005524]	0	0	2.31621	2.75035	2.72868	1.83102e-05	4.24102e-05	5.03593e-05	4.99625e-05	2.52081e-05	1.11812e-05	5.70811e-06	1.39356e-05	4.85367e-07	3.6135e-05	2.95008e-05	4.90375e-05	4.86922e-05	5.6807e-05	4.83201e-05	4.59509e-05	3.50403e-05	6.26387e-05	5.22087e-05	27660.5	3645800	1921500	3979350	2480200	3537150	3255400	3144900	2792855	3383600	4630950	27660.5	3645800	581100	3261900	4292300	3666400	3630100	1330300	5920700	4129000	2945300
W7TLD1	A0A4D9DE86	Uncharacterized protein	0	0	0	2.25885	2.16581	1.17345	1.66728e-05	3.76613e-05	3.611e-05	1.95646e-05	1.49534e-05	2.45675e-05	8.85013e-06	2.16144e-06	6.09908e-06	2.72464e-05	6.59021e-05	2.58647e-05	2.1217e-05	2.88647e-05	3.34914e-05	4.5974e-05	2.1508e-05	1.99492e-05	1.72367e-05	347580	2749000	3784800	2098950	1232761	2921300	2283900	2871900	1391850	1074300	1525950	347580	2749000	3425200	4144400	2271300	1926600	112422	2353100	1866500	3387900	2454700
K9ZX36	K9ZX36	50S ribosomal protein L11, chloroplastic	large ribosomal subunit rRNA binding [GO:0070180]; structural constituent of ribosome [GO:0003735]	translation [GO:0006412]	chloroplast [GO:0009507]; ribosome [GO:0005840]	1.15125	1.16021	0.675333	0.000178325	0.000205297	0.000206896	0.000120429	3.00375e-05	6.47773e-05	7.85875e-05	3.70626e-05	0.000199565	0.000157086	0.000130914	0.00023567	0.000249306	0.000289523	0.000198071	0.000133093	0.000116583	8.54395e-05	0.000159265	11373000	15849000	8218350	19128000	12350450	22009500	13450000	12262300	9348750	5.08466e+06	14127500	11373000	15849000	3871700	12565000	21108000	17148000	21952000	2748900	21928000	30360000	13659000
A0A4D9D1N5	W7TSC3	Beta-ig-h3 fasciclin	chlorophyll binding [GO:0016168]	photosynthesis, light harvesting [GO:0009765]; protein-chromophore linkage [GO:0018298]	0	1.12416	1.22683	1.31221	0.00352123	0.00395841	0.00431996	0.00462058	0.000453155	0.000661889	0.000329758	0.000487346	0.0032008	0.00384166	0.00400211	0.00327576	0.00459737	0.00394965	0.00458189	0.00442833	0.0043102	0.00436926	0.00518229	182410000	387600000	236475000	264950000	249545000	344255000	314620000	294480000	309975000	242625000	459415000	182410000	387600000	180220000	292730000	168210000	361690000	194190000	304900000	382330000	320200000	368310000
A0A4D9DFQ2	W7U111	Abc1 protein kinase	ATP binding [GO:0005524]; protein kinase activity [GO:0004672]	0	0	1.83263	1.29741	1.50496	2.78258e-06	5.09943e-06	3.61013e-06	4.18766e-06	1.88584e-06	9.35897e-07	6.44177e-07	7.32208e-07	4.11607e-06	1.44909e-06	4.60756e-06	4.51204e-06	6.17871e-06	3.69971e-06	4.20482e-06	2.92585e-06	4.75962e-06	4.44092e-06	3.36244e-06	234570	146204	311099	366200	322260	268375	283290	180020	392732	231835	297580	234570	146204	44708.3	577490	401950	330450	387770	256750	375450	280380	256370
A0A4D9DBE9	W7TMF0	Uncharacterized protein	0	0	integral component of membrane [GO:0016021]	1.24547	1.6303	1.53154	0.00013741	0.000171141	0.00022402	0.000210449	8.82658e-05	6.33188e-06	1.77436e-05	2.45562e-05	7.49971e-05	0.000199824	0.000164468	0.000177066	0.000171888	0.000241398	0.000205932	0.00022473	0.000207507	0.000187496	0.000236343	4274000	20161000	10197550	14359000	8990100	19542500	14106500	16295000	15189950	10318300	20969000	4274000	20161000	5397100	14998000	14181000	14537000	10546000	7434200	20294000	23042000	16043000
W7U0H6	W7U0H6	Chaperonin	ATPase activity [GO:0016887]; ATP binding [GO:0005524]	protein refolding [GO:0042026]	integral component of membrane [GO:0016021]	3.13622	1.57556	1.81555	1.71216e-05	5.36972e-05	2.69762e-05	3.10852e-05	8.25918e-06	6.20027e-06	1.43292e-05	1.65587e-05	1.12815e-05	2.29617e-05	5.40869e-05	4.73113e-05	5.96935e-05	2.07842e-05	1.67842e-05	4.33602e-05	4.7832e-05	1.47213e-05	3.07023e-05	642920	2316700	3605510	3819750	3422395	1263290	1119740	4184575	3834800	839180	2722350	642920	2316700	719220	6491800	1497500	6142000	760290	6084500	2025900	1669200	857380
A0A4D9DC55	W7TPD8	Pyruvate dehydrogenase E1 component subunit beta (EC 1.2.4.1) (Fragment)	pyruvate dehydrogenase (acetyl-transferring) activity [GO:0004739]	acetyl-CoA biosynthetic process from pyruvate [GO:0006086]	0	0.154838	0.280458	0.556925	5.10894e-05	7.91059e-06	1.43284e-05	2.8453e-05	2.74156e-05	9.73266e-06	1.18311e-05	1.64829e-05	7.04751e-05	3.17036e-05	1.86065e-06	1.91376e-05	2.73354e-06	2.54547e-05	1.56306e-05	1.90009e-06	1.01792e-05	3.29812e-05	4.21985e-05	4016300	3198700	96977.6	1542107	145171	2469800	1087475	125076	916997	1952089	3739950	4016300	3198700	138103	55852.3	200114	2884100	146436	143906	1218800	3470200	1469400
A0A4D9D8D1	W7UBP6	La-related protein 4 (Fragment)	RNA binding [GO:0003723]	0	0	1.74404	2.4532	3.04863	1.91818e-06	3.34538e-06	4.70568e-06	5.84782e-06	1.80407e-06	3.0171e-06	5.82141e-07	1.23476e-06	6.42515e-07	3.19385e-06	1.46343e-06	1.74734e-06	6.82536e-06	4.6838e-06	5.29846e-06	4.13479e-06	4.74176e-06	5.62167e-06	7.18002e-06	36616.2	322240	84057.2	141874	378485	475805	376955	291540	321960	297465	637535	36616.2	322240	76012	92102.5	163700	120049	210940	546030	498650	328600	623010
A0A4D9CPX9	A0A4D9CPX9	MFS domain-containing protein (Fragment)	transmembrane transporter activity [GO:0022857]	0	integral component of membrane [GO:0016021]	2.82091	1.8245	1.84855	4.19896e-06	1.18449e-05	7.66102e-06	7.762e-06	2.97452e-06	5.87956e-06	3.11828e-06	5.7381e-07	2.09565e-06	6.30226e-06	1.82802e-05	6.75397e-06	1.05004e-05	9.87091e-06	4.09418e-06	9.01797e-06	7.27426e-06	7.61748e-06	8.39425e-06	119429	635860	1.26678e+06	548085	566350	723006	271051	590365	484430	390352	743680	119429	635860	41157.1	2492400	591930	504240	478430	654270	541230	1268200	177812
W7U4N3	A0A4D9D898	AAA domain-containing protein, 26s proteasome subunit 4	ATP binding [GO:0005524]; proteasome-activating ATPase activity [GO:0036402]	protein catabolic process [GO:0030163]	cytoplasm [GO:0005737]; proteasome complex [GO:0000502]	2.03594	2.1868	2.91595	6.75876e-06	1.37604e-05	1.478e-05	1.97082e-05	7.2787e-06	5.57027e-06	8.22502e-06	4.63326e-06	1.61194e-06	1.19056e-05	1.09035e-05	1.01983e-05	2.01795e-05	6.03289e-06	1.59495e-05	2.23577e-05	2.48933e-05	1.82572e-05	1.59742e-05	91862.6	1201200	752255	831370	1036315	588995	1036855	1610850	1965530	1063370	1406405	91862.6	1201200	38510.2	1466000	1405600	257140	1422800	649830	333990	771480	406510
A0A4D9CU24	W7T683	Heat shock protein hsp20	0	0	0	1.41468	0.914818	1.25515	0.00168837	0.00238851	0.00154455	0.00211916	0.000414708	0.000829577	0.000230507	4.45842e-05	0.00198161	0.00139513	0.00202308	0.00180439	0.00333807	0.00152598	0.00178378	0.00132389	0.00211338	0.00207775	0.00216636	112930000	140760000	116000000	146240000	184410000	129455000	120620000	99172000	150650000	121098000	191925000	112930000	140760000	105930000	126070000	132920000	159560000	109880000	258940000	130180000	143520000	115390000
A0A4D9D5G0	W7U3V3	Uncharacterized protein	0	0	0	1.47232	1.46606	1.21742	0.00102001	0.00150178	0.0014954	0.00124178	0.000343087	0.000345714	0.000101681	0.00011003	0.000777415	0.00126261	0.00124035	0.00137123	0.00189376	0.00142906	0.00144467	0.00161246	0.00120005	0.00136658	0.00115873	44304000	127390000	75557000	111170000	100033500	104443950	97648950	107110000	83250500	73323500	102663000	44304000	127390000	46354000	104760000	105880000	116460000	106660000	93407000	138170000	116040000	92847900
A0A4D9CQR9	W7T5R1	Eukaryotic initiation factor 3 p66 subunit	translation initiation factor activity [GO:0003743]	0	eukaryotic translation initiation factor 3 complex [GO:0005852]	0.36423	0.574496	1.0919	3.39571e-06	1.23682e-06	1.95082e-06	3.70777e-06	3.18565e-06	6.16947e-07	3.67921e-07	1.69259e-06	1.14312e-06	5.64831e-06	6.57389e-07	1.16762e-06	1.88545e-06	2.37548e-06	1.7492e-06	1.72779e-06	2.8583e-06	5.65687e-06	2.60815e-06	65145	569880	41527.8	94555.5	99122.7	200200	120244	123214	225030	327386	231490	65145	569880	18356.5	64699	75651	113460	110750	87495.4	172220	257790	142610
A0A4D9D9E7	W7U837	Ycii-like protein	0	0	0	0.280465	0.337969	0.398117	1.06625e-05	2.99045e-06	3.60359e-06	4.24491e-06	2.99009e-06	2.25685e-06	4.6962e-07	1.80909e-06	8.54816e-06	1.27768e-05	4.6667e-07	3.68998e-06	4.81471e-06	3.37839e-06	3.28898e-06	4.1434e-06	2.2217e-06	5.70683e-06	4.80621e-06	487150	1289100	27617.1	299475	240768	272164	233744	238722	191422	313155	424595	487150	1289100	20835.8	34398.4	327900	271050	402190	79346.2	426680	161327	383000
A0A4D9DHN1	W7TTA6	Interferon-related developmental regulator domain-containing protein	0	0	0	0.462893	0.624282	0.895695	1.09608e-05	5.07367e-06	6.84262e-06	9.81752e-06	4.71241e-06	3.2983e-06	3.61508e-06	2.82795e-06	1.4293e-05	7.62861e-06	4.24246e-06	2.27048e-06	8.70806e-06	1.02472e-05	7.23206e-06	3.04858e-06	6.64461e-06	1.20724e-05	1.07356e-05	814540	769680	281286	184322	430279	588144	460864	262415	487475	682585	957235	814540	769680	62792.3	499780	208780	159864	777510	83047.3	725860	1131300	44987.3
A0A4D9CXJ1	W7TTQ6	Wos2 protein	0	0	0	1.71079	1.78216	1.7706	0.000131509	0.000224985	0.000234371	0.000232851	3.64509e-05	0.000117921	7.99428e-05	1.59412e-05	0.000105735	0.000157284	0.000361055	0.00015257	0.00016133	0.000154968	0.000233301	0.000314843	0.000214484	0.000243092	0.000240976	6025700	15869000	20271500	12372000	8518350	17749000	15885500	23253000	14917000	12982500	21328500	6025700	15869000	20710000	19833000	12148000	12596000	9120600	7916100	9514300	18761000	16737000
A0A4D9D3H2	W7TEP4	Fructose-bisphosphatase (EC 3.1.3.11)	fructose 1,6-bisphosphate 1-phosphatase activity [GO:0042132]; indole-3-glycerol-phosphate synthase activity [GO:0004425]; metal ion binding [GO:0046872]	carbohydrate metabolic process [GO:0005975]; tryptophan biosynthetic process [GO:0000162]	0	1.13869	1.30477	0.839104	8.56933e-05	9.75781e-05	0.00011181	7.19056e-05	1.13448e-05	2.50618e-05	2.03482e-05	1.27676e-05	7.76713e-05	9.37152e-05	7.24687e-05	9.76734e-05	0.000122592	0.000112975	9.09048e-05	0.000131551	7.25853e-05	8.43197e-05	5.88117e-05	4426400	9455300	4468750	7927750	6382800	7999900	6207900	9428100	5181700	4516400	5225950	4426400	9455300	2480900	6456600	8770400	7085100	7801800	4963800	10895000	9205400	6794400
A0A4D9D3D4	W7TJM3	ClpB chaperone, Hsp100 family	ATPase activity [GO:0016887]; ATP binding [GO:0005524]	0	0	0.774287	0.535416	0.661262	4.1013e-05	3.17559e-05	2.1959e-05	2.71203e-05	7.46487e-06	7.55121e-06	5.38703e-06	1.06336e-05	4.62915e-05	3.57346e-05	2.83774e-05	2.64837e-05	4.04064e-05	2.63176e-05	1.59363e-05	2.36232e-05	1.54546e-05	3.62708e-05	2.96356e-05	2638100	3605400	1706200	2152300	2077200	2037000	1123840	1998535	1309965	1991300	2638400	2638100	3605400	1154500	2257900	2747000	1557600	2828300	1326100	2356600	2349300	1724700
W7U0K9	W7U0K9	Lipase	0	lipid metabolic process [GO:0006629]	0	1.75956	1.28081	3.31406	2.32629e-06	4.09323e-06	2.97953e-06	7.70946e-06	3.06214e-07	1.77248e-06	1.39034e-06	4.31995e-06	2.54281e-06	2.10976e-06	5.51988e-06	2.109e-06	4.65082e-06	3.21198e-06	4.23899e-06	1.48761e-06	5.02259e-06	5.41317e-06	1.26926e-05	144912	212862	307795	170564	250880	314530	289205	94553.7	329235	301445	1132815	144912	212862	325500	290090	106049	235078	211580	290180	261370	316370	312690
A0A4D9DB39	A0A4D9DB39	Uncharacterized protein	0	0	0	1.29396	1.44417	1.39772	0.000167233	0.000216393	0.000241514	0.000233745	6.03029e-05	4.06666e-05	3.11185e-05	6.47653e-06	0.000124593	0.000209874	0.000169436	0.000239699	0.000240044	0.000216216	0.000276262	0.000232063	0.000240976	0.000228475	0.000231785	7100400	21175000	10272100	19457000	12759500	18868500	18862000	16516000	17080000	12505000	20559500	7100400	21175000	6538200	14006000	21738000	17176000	12749000	12770000	21267000	17148000	20589000
A0A4D9D010	W7TRH3	Methionine--tRNA ligase (EC 6.1.1.10)	ATP binding [GO:0005524]; methionine-tRNA ligase activity [GO:0004825]	methionyl-tRNA aminoacylation [GO:0006431]	0	0.423003	0.755578	0.56503	4.2716e-06	1.8069e-06	3.22753e-06	2.41358e-06	2.33182e-06	3.11943e-07	4.77936e-07	1.3771e-06	5.92045e-06	2.62275e-06	1.94108e-06	1.45032e-06	2.0293e-06	3.77123e-06	3.03763e-06	2.87373e-06	3.95916e-06	1.96454e-06	1.31706e-06	337400	264620	115428	117242	107400	350885	206510	198335	264545	111370	117512	337400	264620	84335	146520	65903	168580	112291	102510	203090	488690	213080
T1RIB7	K9ZWC2	ABC transporter protein in ATPase operon (Assembly ATPase), FeS cluster assembly protein	ATPase-coupled transmembrane transporter activity [GO:0042626]; ATP binding [GO:0005524]	0	chloroplast [GO:0009507]	1.13057	1.14386	1.45198	3.61882e-05	4.09134e-05	4.13944e-05	5.25446e-05	1.46108e-05	8.95141e-06	8.73815e-06	6.75271e-06	4.65196e-05	2.58569e-05	3.2183e-05	4.04865e-05	5.00706e-05	3.1502e-05	4.46199e-05	4.80613e-05	4.48678e-05	5.75659e-05	5.52e-05	2651100	2608800	2007050	3284250	2674350	4210850	3031950	3736800	3349300	3145200	4897100	2651100	2608800	1007500	3006600	3381700	3186800	2535100	2813600	605820	5314100	3107600
A0A4D9D3Z2	W7TWV7	Na+ h+ antiporter	sodium:proton antiporter activity [GO:0015385]	regulation of pH [GO:0006885]	integral component of membrane [GO:0016021]	3.77119	2.46699	2.13034	1.04288e-06	3.9329e-06	2.57278e-06	2.22169e-06	6.03026e-07	1.87006e-06	1.57659e-06	4.55455e-07	1.46929e-06	6.16479e-07	2.51113e-06	3.23629e-06	6.05129e-06	7.88457e-07	3.77766e-06	3.15222e-06	1.72081e-06	2.61099e-06	2.33328e-06	83733	62199	136050	262715	322645	67302.6	245308	217436	138674	136332	206900	83733	62199	164730	107369	295800	229630	311830	333460	95367.5	42409	92196.2
A0A4D9CNU0	W7T6W4	Uncharacterized protein	0	0	0	1.22866	1.10682	1.86096	1.87513e-05	2.30389e-05	2.07542e-05	3.48953e-05	3.05693e-06	1.12403e-05	1.68381e-05	4.19591e-06	2.09128e-05	1.65897e-05	2.14393e-05	3.49934e-05	1.26841e-05	2.14836e-05	3.56325e-06	3.72157e-05	3.5732e-05	3.03441e-05	3.86098e-05	1191800	1673800	1254350	2837450	724878	252730	241676	2547950	2427350	1.80099e+06	3433750	1191800	1673800	1017600	1491100	2760500	2914400	184156	1265600	3387800	264030	241431
A0A4D9DCD3	A0A4D9DCD3	PEROXIDASE_4 domain-containing protein	heme binding [GO:0020037]; metal ion binding [GO:0046872]; peroxidase activity [GO:0004601]	response to oxidative stress [GO:0006979]	0	0.808687	0.853098	1.09943	0.00144573	0.00116914	0.00123335	0.00158948	0.000302561	0.000260102	8.44009e-05	0.000238987	0.00165967	0.00123179	0.00142184	0.00118338	0.000902217	0.00114637	0.00123876	0.00131492	0.00139686	0.00151465	0.00185693	94583000	124280000	84507500	95919500	48286000	101570000	84716000	93027500	100368000	83308500	164780000	94583000	124280000	61955000	107060000	88579000	103260000	44741000	51831000	96980000	108740000	94400000
A0A4D9DC51	W7TZQ9	Methionine-dependent methyltransferase	methyltransferase activity [GO:0008168]	methylation [GO:0032259]	0	0.974396	1.06098	1.5255	3.26055e-05	3.17707e-05	3.45938e-05	4.97395e-05	1.29054e-05	1.10581e-05	7.88873e-06	5.34301e-06	2.348e-05	4.1731e-05	3.82612e-05	3.80484e-05	1.90024e-05	4.35471e-05	2.86641e-05	3.15703e-05	5.4821e-05	4.41686e-05	5.0229e-05	1338100	4210400	2383400	3083300	1031300	2735050	1972650	2337150	4047000	2440850	4453400	1338100	4210400	1209100	3557700	2748400	3418200	804100	1258500	4596500	3099900	2370200
A0A4D9CSC5	W7T2R4	Ubiquitin-like domain-containing protein	0	0	0	1.66743	1.45349	1.83214	8.88581e-05	0.000148165	0.000129154	0.000162801	5.55453e-05	5.54783e-05	4.48811e-05	3.17596e-05	4.95816e-05	0.000128135	0.000211528	0.000108321	0.000124645	8.2116e-05	0.000171511	0.000133835	0.00019936	0.000142021	0.000147022	2825600	12928000	11805000	8786850	6840100	13341000	11936500	9997350	13440500	7857000	13037500	2825600	12928000	12432000	11178000	9036000	8537700	4546200	9134000	4546000	10501000	16181000
A0A4D9D091	W7UAB5	Protein phosphatase 1 regulatory subunit 14d	protein phosphatase inhibitor activity [GO:0004864]	regulation of phosphorylation [GO:0042325]	cytoplasm [GO:0005737]	3.4243	1.69683	2.40583	3.65499e-05	0.000125158	6.20189e-05	8.79327e-05	5.0642e-05	5.91591e-05	1.49977e-05	8.16042e-06	7.4062e-07	7.23592e-05	0.000179121	6.19026e-05	0.000134449	5.20441e-05	7.92663e-05	5.47462e-05	9.33434e-05	7.85463e-05	9.19082e-05	42207.1	7300600	10300700	5027700	6687050	7635645	5679295	5363251	6324650	3850249	8150900	42207.1	7300600	9252400	11349000	6007900	4047500	11582000	1792100	4035800	5351200	9920090
W7TIC5	W7TSD2	Uncharacterized protein (Fragment)	0	0	0	2.42333	2.9874	2.96518	5.36826e-05	0.000130091	0.000160371	0.000159179	7.51127e-05	7.14864e-05	6.3084e-05	6.05623e-05	5.6986e-07	0.000106795	0.000212569	8.597e-05	9.17332e-05	0.000135374	0.000113616	0.000232123	0.000220884	9.98283e-05	0.000156824	32475.7	10775000	12197000	6977850	5008550	12092500	8036150	14866000	16107755	5931394	13877500	32475.7	10775000	11094000	13300000	7722300	6233400	3591800	6425300	12612000	11531000	12654000
W7TLR9	W7TLR9	Trifunctional enzyme subunit mitochondrial	catalytic activity [GO:0003824]; NAD+ binding [GO:0070403]	fatty acid metabolic process [GO:0006631]	0	1.92959	2.74886	3.09507	1.92872e-06	3.72164e-06	5.30178e-06	5.96953e-06	2.16761e-06	2.01921e-06	2.71067e-06	1.77743e-06	3.95988e-07	3.46146e-06	4.74838e-06	5.02116e-06	1.39538e-06	8.29617e-06	4.59387e-06	3.01531e-06	3.96153e-06	7.34122e-06	6.60584e-06	22566.9	349240	265967	404688	72682.6	495930	312165	247670	312155	421356	581725	22566.9	349240	275014	256920	63856.9	745520	88494.8	56870.3	803780	671780	320080
A0A4D9D6X9	W7U631	Uncharacterized protein	0	0	0	1.43357	1.37129	2.24867	8.98659e-06	1.28829e-05	1.23233e-05	2.02079e-05	1.8293e-06	5.32977e-06	5.06366e-06	2.86514e-06	7.69308e-06	1.02801e-05	1.09542e-05	8.78597e-06	1.89085e-05	1.10361e-05	1.79063e-05	8.02737e-06	2.11484e-05	2.24845e-05	1.69907e-05	438420	1037200	633925	711470	1039100	1011735	1224450	505115	1348650	1241440	1509250	438420	1037200	549150	718700	565380	857560	675500	1402700	1275500	660670	1362800
A0A4D9D1R2	A0A4D9D1R2	Rab GDP dissociation inhibitor	Rab GDP-dissociation inhibitor activity [GO:0005093]	protein transport [GO:0015031]; small GTPase mediated signal transduction [GO:0007264]	0	2.65598	2.29846	2.79701	7.76638e-06	2.06273e-05	1.78507e-05	2.17226e-05	5.18579e-06	9.2425e-06	2.20886e-06	1.22064e-05	1.14333e-05	4.09947e-06	1.90015e-05	3.05749e-05	1.23056e-05	1.87631e-05	1.94572e-05	1.53318e-05	2.35831e-05	8.69279e-06	3.2892e-05	651570	413612	1125590	2480150	714054	1510460	1393330	1306155	1684600	472955	2917450	651570	413612	843780	1407400	2544300	2416000	74207.6	1353900	2634400	597020	2423900
A0A4D9D837	W7TE62	GTP-binding protein	0	0	0	1.79275	2.34128	2.20046	2.32102e-05	4.16103e-05	5.43416e-05	5.10733e-05	2.84798e-05	2.71658e-06	2.06206e-06	1.16834e-06	3.072e-06	4.33485e-05	4.06106e-05	3.95352e-05	4.4685e-05	5.20197e-05	5.59593e-05	5.50458e-05	5.01097e-05	5.23728e-05	5.07374e-05	175070	4373600	2571650	3207650	2400650	3622250	3775350	3480400	3604100	2987050	4483400	175070	4373600	1107800	4035500	3379800	3035500	2127600	2673700	5445500	3754200	3490300
A0A4D9D200	W7TNE9	DNA-directed RNA polymerase subunit (EC 2.7.7.6)	chlorophyll binding [GO:0016168]; DNA binding [GO:0003677]; DNA-directed 5'-3' RNA polymerase activity [GO:0003899]	protein-chromophore linkage [GO:0018298]; transcription, DNA-templated [GO:0006351]; photosynthesis, light harvesting [GO:0009765];	plastid [GO:0009536]	2.83487	2.03155	2.25885	0.0028968	0.00821204	0.00588499	0.00654343	0.00402171	0.000562681	0.00129929	0.000626782	5.30191e-05	0.00574058	0.0085956	0.00847443	0.00756609	0.00738526	0.00512916	0.00514054	0.00613504	0.00623017	0.00726509	3021500	579190000	509975000	687305000	395805000	486995000	356635000	411530000	427165000	340950000	643370000	3021500	579190000	378350000	641600000	689210000	685400000	463400000	328210000	806640000	495100000	478890000
A0A4D9D640	A0A4D9D640	Calreticulin	calcium ion binding [GO:0005509]; unfolded protein binding [GO:0051082]	protein folding [GO:0006457]	endoplasmic reticulum lumen [GO:0005788]	0.856352	0.785928	0.88463	0.00015463	0.000132418	0.000121528	0.00013679	7.69823e-06	7.41551e-07	2.31951e-05	3.29642e-05	0.000160073	0.000149186	0.000131622	0.00013309	0.00013254	0.000147548	0.000114018	0.000103018	0.000114888	0.000120781	0.000174702	9122400	15052000	7602150	10764600	6949750	10139650	7858350	7742000	7766100	6824950	15529500	9122400	15052000	6660800	8543500	6833200	14696000	7961200	5938300	15421000	10676000	9603300
T1RI90	T1RI90	Chaperone protein DnaK (HSP70) (Heat shock 70 kDa protein) (Heat shock protein 70)	ATPase activity [GO:0016887]; ATP binding [GO:0005524]; unfolded protein binding [GO:0051082]	protein folding [GO:0006457]	chloroplast [GO:0009507]	1.08748	1.31497	1.35616	0.000986777	0.0010731	0.00129759	0.00133823	2.99938e-05	0.000106929	0.000274197	0.000219414	0.00100799	0.000965568	0.000950573	0.00114758	0.00112114	0.0011251	0.00115389	0.00161376	0.00128604	0.00114961	0.00157903	57444000	97420000	56814500	93063050	59774000	90477000	78842000	121740500	91748500	63787000	139970000	57444000	97420000	40093000	73536000	92056000	94070100	57805000	61743000	106380000	94071000	86883000
W7U8A3	A0A4D9DGU2	Atp synthase subunit epsilon	proton-transporting ATP synthase activity, rotational mechanism [GO:0046933]	0	mitochondrial proton-transporting ATP synthase complex, catalytic sector F(1) [GO:0000275]	1.32118	2.36214	1.28988	0.000163304	0.000215754	0.000385747	0.000210642	2.54779e-05	9.75698e-05	0.00014664	7.80151e-05	0.000145288	0.000181319	0.000104316	0.000285829	0.000257116	0.000298081	0.000304123	0.000555036	0.000249293	0.000261786	0.000120847	8279800	18294000	6454200	23284200	13561000	30057500	20849500	34397500	19224900	14497000	10726300	8279800	18294000	3480700	9427700	37126000	9442400	14680000	12442000	18227000	36170000	23945000
A0A4D9CYR3	A0A4D9CYR3	PALP domain-containing protein	0	0	integral component of membrane [GO:0016021]	0.911228	0.616861	1.24439	3.3386e-05	3.04222e-05	2.05945e-05	4.1545e-05	1.2473e-05	6.07706e-06	7.63213e-06	1.44814e-05	2.45662e-05	4.22057e-05	3.38428e-05	3.40181e-05	2.34058e-05	1.84302e-05	1.42782e-05	2.9075e-05	2.49344e-05	5.15167e-05	4.81841e-05	1400000	4258300	2002550	2763550	1235450	1518650	1.0357e+06	2397990	2008050	2801950	4265450	1400000	4258300	1512000	2493100	3385000	2142100	1327000	1143900	2168500	1059900	1977400
A0A4D9CVC4	A0A4D9D094	Uncharacterized protein	adenyl-nucleotide exchange factor activity [GO:0000774]; chaperone binding [GO:0051087]; protein homodimerization activity [GO:0042803]	protein folding [GO:0006457]	0	2.30959	1.33891	3.24869	5.2174e-06	1.20501e-05	6.98562e-06	1.69497e-05	5.40764e-06	9.74584e-06	3.75375e-06	3.98796e-06	1.39362e-06	9.04118e-06	2.32271e-05	5.32721e-06	7.59589e-06	4.72257e-06	4.91566e-06	1.13186e-05	1.24083e-05	1.98804e-05	1.85605e-05	79420.9	912200	1232920	432480	411810	435025	343537	952550	998225	1050195	1651050	79420.9	912200	1630500	835340	490890	374070	325620	498000	455370	384870	485180
W7TL63	A0A4D9DA55	Adp-ribosylation factor	GTP binding [GO:0005525]	0	0	1.1933	1.79882	1.66545	9.94114e-05	0.000118628	0.000178823	0.000165565	3.36587e-05	4.87332e-05	6.30237e-06	4.36257e-05	0.000123212	7.56111e-05	6.66221e-05	0.000163245	0.000126016	0.000173502	0.000185783	0.000177185	0.000148947	0.000215057	0.00013269	7021700	7628700	4252700	13235000	6713000	17060500	12550500	11135305	9453350	11209500	11734050	7021700	7628700	1675400	6830000	12641000	13829000	6551700	6874300	9517890	22286000	11835000
A0A4D9CTI6	W7TFX4	Proteasome subunit alpha	0	ubiquitin-dependent protein catabolic process [GO:0006511]	integral component of membrane [GO:0016021]; proteasome core complex, alpha-subunit complex [GO:0019773]	1.20978	1.74033	1.07	3.32471e-05	4.02215e-05	5.78608e-05	3.55745e-05	1.10309e-05	1.19984e-05	1.08695e-05	6.16761e-06	2.54471e-05	4.10471e-05	2.77055e-05	5.16248e-05	4.13342e-05	6.32098e-05	4.53533e-05	6.50192e-05	2.92217e-05	4.15385e-05	3.59633e-05	1450200	4141400	1.7172e+06	4183850	2076635	4612950	3096750	4450750	1993850	2362750	3190500	1450200	4141400	911799	2522600	3779000	4588700	3359600	793670	5483000	5842600	3383300
W7TLM0	A0A4D9CTI4	Small nuclear ribonucleoprotein Sm D1 (snRNP core protein D1)	0	spliceosomal snRNP assembly [GO:0000387]	nucleus [GO:0005634]	1.13915	1.39088	1.11574	0.000200111	0.000227955	0.000278329	0.000223271	2.40941e-05	4.90236e-05	4.69932e-05	1.04736e-05	0.000217148	0.000183073	0.000265404	0.000245993	0.000172468	0.000326929	0.000274931	0.000233127	0.000229597	0.000211182	0.000229036	12375000	18471000	15445000	19979000	9225750	28637500	18958500	17604000	15708000	11289500	20300000	12375000	18471000	12945000	17945000	23818000	16140000	8597300	9854200	25035000	33973000	23302000
A0A4D9D291	W7U4L8	Glutamyl-tRNA reductase (EC 1.2.1.70)	glutamyl-tRNA reductase activity [GO:0008883]; NADP binding [GO:0050661]	protoporphyrinogen IX biosynthetic process [GO:0006782]	0	0.313565	0.402951	0.779627	9.0877e-06	2.84958e-06	3.6619e-06	7.08501e-06	3.06916e-07	2.74125e-06	3.19078e-06	2.75894e-06	8.87068e-06	9.30472e-06	1.20946e-06	6.01421e-06	1.32509e-06	3.2395e-06	7.04285e-06	7.03355e-07	5.50463e-06	5.47968e-06	1.02707e-05	505530	938790	77453.4	487315	69761.3	223309	469765	45562.6	406835	312790	909715	505530	938790	29367.9	125539	427170	547460	76885.5	62637.1	468000	88207.6	358410
A0A4D9D2J1	W7U7N8	Glutathione transferase	glutathione transferase activity [GO:0004364]	glutathione metabolic process [GO:0006749]	0	0.459947	0.60213	1.00052	9.85478e-06	4.53268e-06	5.93386e-06	9.85993e-06	2.25318e-06	2.68104e-06	9.42198e-07	4.93863e-06	1.1448e-05	8.26155e-06	1.43775e-06	6.14373e-06	6.01656e-06	6.05973e-06	6.80679e-06	4.93505e-06	7.149e-06	1.55603e-05	6.87049e-06	652410	833540	90840	496925	312960	335890	455905	336335	495235	788560	608100	652410	833540	40080	141600	316570	677280	385740	240180	758490	297090	374690
A0A4D9CZS9	W7TLZ3	60s ribosomal protein l26	RNA binding [GO:0003723]; structural constituent of ribosome [GO:0003735]	translation [GO:0006412]	chloroplast [GO:0009507]; integral component of membrane [GO:0016021]; large ribosomal subunit [GO:0015934]	3.34708	1.91627	1.12955	8.92063e-05	0.000298581	0.000170944	0.000100763	1.62262e-05	0.000152206	6.60857e-05	6.65485e-05	7.77327e-05	0.00010068	0.000151473	0.000288852	0.000455418	0.000178098	0.000101572	0.000233161	0.00012326	0.000153146	2.58812e-05	4429900	10158000	9093400	23352000	25595000	11614650	6770900	14836000	8568600	9.12375e+06	2290350	4429900	10158000	6220800	11966000	13352000	33352000	10781000	40409000	13980000	18121000	5108300
A0A4D9DDP7	W7TWK9	T-complex protein 1 subunit gamma	ATPase activity [GO:0016887]; ATP binding [GO:0005524]; unfolded protein binding [GO:0051082]	protein folding [GO:0006457]	cytoplasm [GO:0005737]	0.739034	0.862136	1.02201	2.90841e-05	2.14941e-05	2.50744e-05	2.97242e-05	4.59852e-07	6.90579e-06	3.11106e-06	6.1217e-06	2.94092e-05	2.87589e-05	1.35202e-05	2.54256e-05	2.55365e-05	2.37479e-05	2.28465e-05	2.86289e-05	2.34771e-05	3.57123e-05	2.99831e-05	1676000	2901600	862705	2065050	1351900	1935350	1569750	2020500	1871955	1907250	2660450	1676000	2901600	341410	1384000	2466500	1663600	1409300	1294500	2215300	2019600	1851100
A0A4D9D6C0	W7U5E4	Carbamoyl-phosphate synthase	ATP binding [GO:0005524]; carbamoyl-phosphate synthase (glutamine-hydrolyzing) activity [GO:0004088]; metal ion binding [GO:0046872]	'de novo' pyrimidine nucleobase biosynthetic process [GO:0006207]; glutamine metabolic process [GO:0006541]	0	1.36504	1.6552	1.58277	3.7788e-05	5.15822e-05	6.25465e-05	5.98098e-05	2.44134e-05	1.06591e-05	7.41803e-06	6.0895e-06	2.05251e-05	5.50509e-05	3.93123e-05	5.85556e-05	5.68788e-05	5.4006e-05	6.73844e-05	6.6249e-05	6.41715e-05	5.28526e-05	6.24054e-05	1169700	5554300	2339550	4744050	3039900	4965900	4574350	4763200	4666000	2874900	5523650	1169700	5554300	1700400	2978700	4084000	5404100	2861300	3218500	4406800	5305700	4626100
A0A4D9CU41	W7TUB9	Homoserine dehydrogenase (EC 1.1.1.3)	homoserine dehydrogenase activity [GO:0004412]; NADP binding [GO:0050661]	isoleucine biosynthetic process [GO:0009097]; methionine biosynthetic process [GO:0009086]; threonine biosynthetic process [GO:0009088]	0	0.86254	2.36596	1.20565	3.08713e-05	2.66277e-05	7.30403e-05	3.722e-05	3.12053e-05	1.50943e-05	2.04444e-05	7.21515e-06	8.80575e-06	5.29368e-05	1.73005e-05	4.40424e-05	1.85402e-05	6.12649e-05	6.12086e-05	9.66475e-05	3.66992e-05	3.02794e-05	4.46815e-05	501830	5341000	1091045	3578250	1042320	4610350	4137050	6788800	2874300	1787565	3965000	501830	5341000	490790	1691300	4430000	2726500	435640	1649000	5644700	5289600	3931100
A0A4D9D0B7	W7TZ23	RNA binding protein	RNA binding [GO:0003723]	0	0	0.53515	0.729855	0.667254	9.94417e-06	5.32162e-06	7.2578e-06	6.63529e-06	2.11645e-06	1.53233e-06	2.54734e-06	8.72793e-07	8.44761e-06	1.14407e-05	4.74432e-06	7.05875e-06	4.1618e-06	5.61493e-06	1.01922e-05	5.96627e-06	7.13864e-06	7.13976e-06	5.62748e-06	481420	1154300	296370	570755	214745	491795	691510	371950	503110	395275	497580	481420	1154300	146440	446300	339370	802140	283610	145880	690130	289610	693980
A0A4D9D5S6	W7U605	Rossmann-fold nad-binding domain-containing protein	0	0	0	0.61675	0.430364	2.02249	6.02327e-06	3.71485e-06	2.5922e-06	1.2182e-05	8.02167e-06	1.17867e-06	4.61231e-07	5.38479e-07	3.51095e-07	1.16955e-05	3.85251e-06	2.4734e-06	4.81864e-06	2.82838e-06	2.88751e-06	2.06071e-06	1.27933e-05	1.19745e-05	1.17781e-05	20008.5	1180000	196593	201394	266114	114024	192276	160913	920485	658230	1042815	20008.5	1180000	303550	89636.3	308520	94267.5	159479	372750	400680	85966.4	142081
A0A4D9D3S1	A0A4D9D3S1	Uncharacterized protein	glycerol-3-phosphate O-acyltransferase activity [GO:0004366]	glycerophospholipid metabolic process [GO:0006650]	0	2.0239	1.37368	3.3929	2.05177e-05	4.15259e-05	2.81847e-05	6.96146e-05	2.78933e-05	1.25431e-05	4.32906e-06	3.58147e-05	7.94157e-07	4.02413e-05	3.48835e-05	5.59933e-05	3.37008e-05	2.95264e-05	2.33436e-05	3.16841e-05	5.68051e-05	4.1966e-05	0.000110073	45258.1	4060100	1933150	4532050	1.96557e+06	2528150	1670445	2189500	4234850	2301150	9772650	45258.1	4060100	2107300	1759000	3309000	5755100	106349	3824800	3059600	2166200	2890100
A0A4D9CXU6	W7U5H2	metal ion binding [GO:0046872]; NADHX epimerase activity [GO:0052856]; NADPHX epimerase activity [GO:0052857]; nucleotide binding [GO:0000166]	metal ion binding [GO:0046872]; NADHX epimerase activity [GO:0052856]; NADPHX epimerase activity [GO:0052857]; nucleotide binding [GO:0000166]	response to metal ion [GO:0010038]	0	0.525079	0.680044	0.536769	6.27983e-06	3.29741e-06	4.27056e-06	3.37082e-06	1.15405e-07	1.74016e-06	6.09594e-07	1.23054e-06	6.19823e-06	6.36143e-06	2.62857e-06	5.27275e-06	1.9909e-06	4.97369e-06	3.94755e-06	3.89044e-06	2.93905e-06	4.75905e-06	2.41435e-06	353230	641830	131826	428330	111409	299195	264555	266045	252988	270745	215075	353230	641830	216790	46861.1	522500	334160	51783.9	171035	503120	378750	219640
A0A4D9D5P8	A0A4D9CWB3	NADH dehydrogenase [ubiquinone] 1 beta subcomplex subunit 7	NADH dehydrogenase (ubiquinone) activity [GO:0008137]	0	mitochondrial inner membrane [GO:0005743]; mitochondrial intermembrane space [GO:0005758]; respirasome [GO:0070469]	0.527522	0.554162	1.15814	5.09e-06	2.68509e-06	2.82068e-06	5.89494e-06	1.75687e-06	2.6186e-06	2.25853e-07	1.48335e-06	6.33229e-06	3.8477e-06	1.08429e-06	1.26396e-06	5.70701e-06	2.80511e-06	2.60302e-06	3.05392e-06	4.65328e-06	7.53755e-06	5.49398e-06	360870	388210	69687.1	102600	314919	218947	186468	274046	306350	396070	487430	360870	388210	25285.2	114089	114833	90366.9	191358	438480	373140	112644	325250
A0A4D9D775	W7TEH2	Sulfate adenylyltransferase (EC 2.7.7.4)	ATP binding [GO:0005524]; sulfate adenylyltransferase (ATP) activity [GO:0004781]	sulfate assimilation [GO:0000103]	0	1.15172	0.950338	1.19051	0.000116909	0.000134647	0.000111103	0.000139182	6.38567e-06	1.71788e-05	1.41479e-05	4.12589e-05	0.000112394	0.000121425	0.000124123	0.000154471	0.000125347	0.000126816	0.000107119	9.93748e-05	0.000104772	0.000127852	0.000184922	6405200	12251000	7710100	12522500	6610050	7473950	7312500	7735950	7516650	6860550	16391000	6405200	12251000	4014200	11406000	11805000	13240000	7167200	6052900	15197000	6981500	7966400
A0A4D9D1Y3	A0A4D9CZ32	MI domain-containing protein	RNA binding [GO:0003723]	0	0	2.21967	1.77073	2.72692	6.6823e-06	1.48325e-05	1.18326e-05	1.82221e-05	7.75547e-06	3.19098e-06	7.9912e-06	4.88227e-06	1.19835e-06	1.21662e-05	1.32699e-05	1.85036e-05	1.2724e-05	1.04466e-05	2.04261e-05	4.62503e-06	2.27519e-05	1.30508e-05	1.88637e-05	68292.6	1227500	910241	1498100	627394	873495	1351405	441876	1628000	771672	1669150	68292.6	1227500	68982.8	1751500	1152000	1844200	1148800	105989	987980	873180	873810
A0A4D9D2M8	A0A4D9CRV5	Uncharacterized protein	oxidoreductase activity [GO:0016491]	0	0	1.797	1.97387	6.76804	1.51452e-06	2.72159e-06	2.98946e-06	1.02503e-05	9.6335e-07	1.77272e-06	3.04196e-06	4.29758e-06	2.19571e-06	8.33327e-07	3.58621e-06	6.82456e-07	3.8961e-06	1.92472e-06	6.42067e-06	6.22998e-07	9.05023e-06	6.68034e-06	1.50204e-05	125131	84077.6	189306	55376.7	212992	479566	450830	43096.5	588825	388614	1328170	125131	84077.6	256160	122453	59185.3	51568.1	149954	276030	64459.6	293682	665450
A0A4D9D728	W7TQD0	Nucleosome chromatin assembly complex protein	0	nucleosome assembly [GO:0006334]	nucleus [GO:0005634]	1.32913	2.35982	1.96993	2.08601e-05	2.77258e-05	4.92262e-05	4.10929e-05	1.63792e-05	9.01929e-06	1.81317e-05	1.34961e-05	9.2783e-06	3.2442e-05	2.90738e-05	3.59952e-05	1.81083e-05	5.40119e-05	6.4485e-05	2.91817e-05	2.55152e-05	4.84994e-05	4.92642e-05	528760	3273200	1641150	2915350	965410	5164450	4434200	2080900	1927415	2715600	4373000	528760	3273200	1630800	1651500	2388300	3442400	934090	996730	4633100	5051200	5277700
A0A4D9D126	W7TYG8	Eukaryotic translation initiation factor 3 subunit B (eIF3b) (Eukaryotic translation initiation factor 3 subunit 9)	translation initiation factor activity [GO:0003743]; translation initiation factor binding [GO:0031369]	formation of cytoplasmic translation initiation complex [GO:0001732]	eukaryotic 43S preinitiation complex [GO:0016282]; eukaryotic 48S preinitiation complex [GO:0033290]; eukaryotic translation initiation factor 3 complex [GO:0005852]	4.57107	2.49091	2.77686	1.58521e-06	7.24611e-06	3.94862e-06	4.40191e-06	3.27726e-08	5.51966e-06	5.15145e-07	3.37007e-06	1.60838e-06	1.56204e-06	2.35931e-06	6.14606e-06	1.3233e-05	4.52474e-06	3.78874e-06	3.53237e-06	2.66522e-06	2.25441e-06	8.2861e-06	91660	157600	145326	500975	657630	357414	245554	305397	212466	120636	732915	91660	157600	81441	209210	839540	162410	1145100	170160	205480	629470	85358.2
A0A4D9CXE5	W7TU11	V-type proton ATPase subunit F	proton-transporting ATPase activity, rotational mechanism [GO:0046961]	0	proton-transporting V-type ATPase, V1 domain [GO:0033180]	3.45178	1.63122	0.496016	6.44537e-05	0.00022248	0.000105138	3.19701e-05	8.95537e-05	0.000105029	3.90831e-05	3.11443e-05	1.12974e-06	0.000127778	0.000337952	0.000132637	0.000196852	0.000140849	6.33862e-05	0.00011118	2.08996e-05	6.71372e-05	7.87337e-06	64382.9	12892000	19355000	10796050	10566250	6599850	4115400	7926800	1556905	3507500	704388	64382.9	12892000	17790000	20920000	16035000	5557100	9463500	11669000	13418000	11663000	1536700
A0A4D9D556	W7TE50	Short-chain dehydrogenase reductase sdr (Fragment)	oxidoreductase activity [GO:0016491]	0	0	1.11408	2.17425	2.16712	1.42322e-05	1.58559e-05	3.09444e-05	3.08429e-05	1.88422e-05	5.45225e-06	1.3141e-05	1.0492e-05	9.08756e-07	2.75557e-05	1.554e-05	2.14592e-05	1.05684e-05	2.20149e-05	4.60338e-05	2.47845e-05	2.16786e-05	2.85626e-05	4.22876e-05	51789	2780200	923900	1743250	601815	3664850	3232750	1867850	1758405	1579400	3750600	51789	2780200	676000	1171800	2129800	1356700	174230	1029400	1452100	2551700	4778000
A0A4D9CN45	A0A4D9CN45	ACP_syn_III domain-containing protein	3-oxoacyl-[acyl-carrier-protein] synthase activity [GO:0004315]	fatty acid biosynthetic process [GO:0006633]	0	2.13992	1.87804	2.55077	6.42766e-05	0.000137547	0.000120714	0.000163955	8.75896e-05	2.56865e-05	6.08347e-06	2.24596e-05	2.34139e-06	0.000126212	0.000165437	0.000132342	0.000114862	0.000118569	0.000115994	0.00012758	0.000145583	0.000188993	0.000157288	133433	12734000	9887950	10757950	6271250	10875450	8197700	7940200	10052050	10456750	13961500	133433	12734000	6977900	12798000	14091000	7424900	4498300	8044200	12080000	8931900	12819000
A0A4D9CYU4	W7TRI8	2Fe-2S ferredoxin-type domain-containing protein	2 iron, 2 sulfur cluster binding [GO:0051537]; electron transfer activity [GO:0009055]	0	0	2.85183	1.76258	1.92036	6.65292e-05	0.00018973	0.000117263	0.00012776	9.1216e-05	5.03107e-05	4.06994e-05	3.11869e-05	2.02976e-06	0.000131029	0.000173221	0.000149748	0.000246221	9.32266e-05	9.4308e-05	0.000164255	0.000135242	9.35128e-05	0.000154526	115674	13220000	9941350	12145000	1.44345e+07	10541250	6.88216e+06	10443950	9026500	5562829	13709000	115674	13220000	9031700	10851000	12169000	12121000	63063.7	28806000	9162900	7401500	13681000
W7TP29	A0A4D9CPX1	Fructose-bisphosphatase (EC 3.1.3.11)	fructose 1,6-bisphosphate 1-phosphatase activity [GO:0042132]; metal ion binding [GO:0046872]	carbohydrate metabolic process [GO:0005975]	0	1.54424	1.92638	1.43177	7.69662e-05	0.000118855	0.000148266	0.000110198	5.39869e-05	3.2608e-05	1.65539e-05	1.92227e-05	3.87918e-05	0.000115141	8.48438e-05	0.00012187	0.00014985	0.000143729	0.000134454	0.000166615	0.000100594	0.00013233	9.76696e-05	2210700	11617000	5140700	9890850	7968250	12256000	9264700	11092500	6649250	7200550	8666100	2210700	11617000	3286500	6994900	10831000	8950700	7930100	8006400	12526000	13219000	11293000
A0A4D9D9M6	W7U8D0	Protein kinase, ATP binding site	ATP binding [GO:0005524]; protein kinase activity [GO:0004672]	0	0	1.132	1.45593	1.28978	2.56744e-05	2.90633e-05	3.73802e-05	3.31143e-05	3.04876e-06	4.01401e-06	4.58601e-06	8.07096e-06	2.35186e-05	2.78302e-05	2.4441e-05	3.16709e-05	3.10781e-05	3.79964e-05	3.25173e-05	4.1627e-05	2.37948e-05	3.77974e-05	3.77506e-05	1340300	2807900	1475840	2571250	1718500	2968150	2238550	2913900	1792790	2062050	3345600	1340300	2807900	967880	1983800	2932300	2210200	1007500	2429500	3539800	3236600	2699700
A0A4D9D883	W7TM32	Uncharacterized protein	0	0	0	2.09827	0.99402	2.65377	1.66915e-05	3.50234e-05	1.65917e-05	4.42954e-05	2.19059e-05	1.62315e-05	7.28496e-06	1.69507e-05	1.20171e-06	3.21813e-05	2.16911e-05	3.02813e-05	5.30977e-05	2.2338e-05	8.39824e-06	1.90389e-05	3.13349e-05	6.34778e-05	3.80735e-05	68484.1	3246900	1378335	2454750	2865750	708100	573915	1589695	1991350	3344000	3379150	68484.1	3246900	571770	2184900	2304700	2604800	2401200	3330300	3072800	782520	633680
A0A4D9CQM6	W7T7S0	Nucleotide-binding, alpha-beta plait	nucleic acid binding [GO:0003676];RNA binding [GO:0003723]	0	0	1.30921	1.64835	0.505806	4.79619e-06	6.27923e-06	7.90579e-06	2.42594e-06	1.05117e-06	3.59771e-06	3.4408e-06	6.88547e-07	4.0529e-06	5.53948e-06	2.12534e-06	8.30739e-06	8.40496e-06	1.01122e-05	3.94113e-06	9.66407e-06	2.20925e-06	3.19676e-06	1.8718e-06	230970	558900	132666	670885	467155	920580	266255	547265	191360	165520	165562	230970	558900	66022	199310	286670	1055100	249350	684960	297100	1589900	251260
A0A4D9DAV0	A0A4D9DAV0	Coatomer subunit delta	0	protein transport [GO:0015031]; retrograde vesicle-mediated transport, Golgi to endoplasmic reticulum [GO:0006890]	COPI vesicle coat [GO:0030126]; Golgi membrane [GO:0000139]	0.563181	0.857691	0.957209	1.15131e-05	6.48394e-06	9.87465e-06	1.10204e-05	2.27519e-06	3.85868e-06	2.88627e-06	2.48154e-06	1.31219e-05	9.90425e-06	4.36829e-06	4.14581e-06	1.09377e-05	6.61382e-06	1.21016e-05	1.09086e-05	8.15759e-06	1.2558e-05	1.23456e-05	747800	999279	291554	337990	559205	572475	820195	753120	580445	666000	1096200	747800	999279	56588.9	526520	574210	101770	795330	323080	819360	333840	811110
A0A4D9CY26	W7TPD7	methylthioribulose 1-phosphate dehydratase activity [GO:0046570]; zinc ion binding [GO:0008270]	methylthioribulose 1-phosphate dehydratase activity [GO:0046570]; zinc ion binding [GO:0008270]	L-methionine salvage from methylthioadenosine [GO:0019509]; L-methionine salvage from S-adenosylmethionine [GO:0019284]	cytoplasm [GO:0005737]	6.22811	1.98348	1.35495	4.85734e-06	3.0252e-05	9.63445e-06	6.58143e-06	5.06448e-06	3.32724e-05	4.50613e-06	2.90111e-06	1.27621e-06	8.43847e-06	6.86712e-05	1.08746e-05	1.12102e-05	8.61811e-06	1.4562e-05	5.72329e-06	9.92465e-06	4.72645e-06	5.09318e-06	72729.6	851390	4.77813e+06	883855	547261	867850	988696	538742	711480	270370	454486	72729.6	851390	73466.7	9482800	1139700	628010	1065200	29322.8	803410	733500	1002200
A0A4D9CWA6	W7TTP4	START-like domain protein	0	0	0	0.70056	0.835985	1.03875	7.97044e-06	5.58378e-06	6.66317e-06	8.27927e-06	2.69108e-06	2.10334e-06	9.02456e-07	6.50715e-07	9.87333e-06	6.06756e-06	4.25272e-06	4.48997e-06	8.00864e-06	5.64123e-06	7.35065e-06	6.99764e-06	8.18852e-06	7.6787e-06	8.9706e-06	562670	612180	272432	366533	408385	507650	502195	471390	580730	403855	795095	562670	612180	102894	441970	687670	45396.9	592660	224110	541400	462620	552680
A0A4D9D9S6	W7TVS2	Uncharacterized protein	0	0	0	0.315207	0.446374	0.80329	1.25276e-05	3.9488e-06	5.59201e-06	1.00633e-05	1.0109e-05	2.13327e-06	4.74231e-06	5.21738e-06	1.96758e-05	5.37951e-06	1.78334e-06	6.04836e-06	4.0147e-06	1.09175e-05	4.03338e-06	1.82517e-06	4.04145e-06	1.32287e-05	1.29198e-05	1121300	542760	90916.4	491505	213780	479595	280730	163613	311305	677085	1148230	1121300	542760	140880	40952.7	622220	360790	209560	218000	1328400	578320	380870
K9ZV11	K9ZV11	ABC transporter (Assembly protein) (Cysteine desulfurase)	0	iron-sulfur cluster assembly [GO:0016226]	chloroplast [GO:0009507]	1.42588	0.987621	1.21112	5.71708e-05	8.15187e-05	5.6463e-05	6.92408e-05	2.14208e-05	2.39598e-05	8.87495e-06	6.71482e-06	4.2024e-05	7.23175e-05	6.42335e-05	7.14532e-05	0.000108869	4.89925e-05	6.62735e-05	5.41231e-05	7.60743e-05	6.26513e-05	6.89969e-05	2394900	7296400	4097900	5800650	5720600	3260150	4494750	3956400	5288200	3436350	6116600	2394900	7296400	1625100	6570700	6562800	5038500	6423200	5018000	6458700	2033300	4487000
A0A4D9D6M0	W7U6C4	Endothelial monocyte-activating polypeptide ii pro-emap ii family protein	tRNA binding [GO:0000049]	0	chloroplast [GO:0009507]	1.39812	1.54325	2.2737	3.86959e-05	5.41017e-05	5.97174e-05	8.79831e-05	7.86503e-06	7.9683e-06	2.13659e-05	3.04407e-05	3.31345e-05	4.42574e-05	4.73325e-05	5.20894e-05	6.28833e-05	6.8881e-05	7.49731e-05	3.52981e-05	5.67346e-05	0.000117546	8.96685e-05	1888300	4465300	2557650	4224000	3283550	6076300	5213500	2206850	4038300	6342850	7958100	1888300	4465300	3133300	1982000	4151300	4296700	3910000	2657100	7057200	5144300	7008300
A0A4D9D0V5	W7TV27	Pyruvate kinase (EC 2.7.1.40)	ATP binding [GO:0005524]; kinase activity [GO:0016301]; magnesium ion binding [GO:0000287]; potassium ion binding [GO:0030955]; pyruvate kinase activity [GO:0004743]	0	0	1.30359	0.762087	1.68452	3.86332e-06	5.0362e-06	2.94419e-06	6.50785e-06	2.77595e-07	1.78636e-06	4.48983e-07	2.34403e-06	3.66703e-06	4.05961e-06	3.17068e-06	6.73118e-06	5.20675e-06	3.46218e-06	2.70374e-06	2.66663e-06	3.80877e-06	7.68227e-06	8.03252e-06	208980	409590	217961	546175	276495	362010	183490	249487	257960	426030	712655	208980	409590	14512.7	421410	581790	510560	279140	273850	106295	539180	184840
A0A4D9D005	W7T690	Phytoene synthase	farnesyl-diphosphate farnesyltransferase activity [GO:0004310]; squalene synthase activity [GO:0051996]	biosynthetic process [GO:0009058]	integral component of membrane [GO:0016021]	0.710015	0.503778	0.995393	1.00851e-05	7.16058e-06	5.08066e-06	1.00387e-05	3.15234e-06	2.4336e-06	2.78552e-06	1.58639e-06	1.23142e-05	7.85607e-06	5.09861e-06	6.5382e-06	9.84493e-06	7.521e-06	5.67506e-06	2.04591e-06	8.55805e-06	1.1713e-05	9.84488e-06	701770	792630	325615	529890	503085	661125	400675	153954	617905	595190	874420	701770	792630	127570	523660	480290	579490	718290	287880	647170	701080	621170
A0A4D9D6R1	W7U420	Uncharacterized protein	0	0	integral component of membrane [GO:0016021]	0.483103	0.660121	0.636594	0.000305811	0.000147738	0.000201872	0.000194678	0.000123313	7.90811e-05	3.15678e-05	5.42438e-05	0.000393006	0.000218616	0.000102359	0.000239053	0.000101803	0.000232946	0.000169833	0.000202838	0.000146116	0.000253218	0.000184699	22397000	22057000	6000600	19409500	5203550	15198000	11559500	14949250	10087850	13248100	16407000	22397000	22057000	4808700	7192500	22355000	16464000	7414800	2992300	23086000	18279000	12117000
W7TWA9	A0A4D9D9I0	14_3_3 domain-containing protein	0	0	0	1.48534	1.56848	1.10539	0.000875639	0.00130062	0.00137342	0.000967923	4.06305e-05	0.000444338	0.000167675	0.000259221	0.000904369	0.000846909	0.000892476	0.00123545	0.00177395	0.0014447	0.00118188	0.00149368	0.00075733	0.00125743	0.000889009	51539000	85448000	53737500	100209500	92751000	112092000	80954000	103817000	53499500	68290000	78743500	51539000	85448000	35986000	71489000	101930000	98489000	109130000	76372000	126500000	132200000	91984000
A0A4D9D4W8	W7TUN5	Glycerol-3-phosphate o-acyltransferase	transferase activity, transferring acyl groups [GO:0016746]	0	integral component of membrane [GO:0016021]	1.368	1.67954	2.60637	2.30626e-06	3.15495e-06	3.87345e-06	6.01096e-06	1.43046e-06	1.61942e-06	9.97323e-07	2.54391e-06	1.29477e-06	3.31774e-06	2.40249e-06	5.01371e-06	2.04867e-06	3.90326e-06	4.85553e-06	2.86155e-06	3.4044e-06	6.14126e-06	8.48721e-06	73787.5	334740	162014	406380	103000	509330	339152	198755	252930	332600	748472	73787.5	334740	24148.9	299880	374110	438650	165790	40211	178010	542160	476500
A0A4D9CYE4	W7TZ82	DNA/RNA helicase, DEAD/DEAH box type	ATP binding [GO:0005524]; nucleic acid binding [GO:0003676]	0	0	0.673315	0.920585	1.48612	5.54832e-06	3.73577e-06	5.10771e-06	8.24548e-06	2.45011e-06	2.47708e-06	6.46051e-07	1.8813e-06	3.81583e-06	7.28081e-06	1.06966e-06	4.17172e-06	5.96592e-06	5.63714e-06	5.29813e-06	4.38784e-06	6.08057e-06	9.17252e-06	9.48335e-06	217460	734590	57625.5	338585	296205	376955	357785	329415	467045	505115	844345	217460	734590	71539	43712	372380	304790	518960	73449.6	579920	418330	335580
A0A4D9CSC8	W7U396	Pentatricopeptide repeat containing protein	0	0	integral component of membrane [GO:0016021]	1.23536	1.53626	1.66009	1.90809e-05	2.35718e-05	2.93133e-05	3.1676e-05	5.13786e-06	1.02623e-05	3.30029e-06	2.03525e-06	1.54479e-05	2.2714e-05	1.42752e-05	3.45836e-05	2.18564e-05	3.0104e-05	3.21464e-05	2.56895e-05	3.21273e-05	2.9453e-05	3.34477e-05	880360	2291700	901690	2805100	1120840	2476350	2156250	1655400	2468150	1578700	2966050	880360	2291700	398980	1404400	2846700	2763500	1556400	685280	2298500	3135900	1816800
A0A4D9D7X3	A0A4D9D7X3	Peptidase S59 domain-containing protein	structural constituent of nuclear pore [GO:0017056]	mRNA transport [GO:0051028]; protein transport [GO:0015031]	nuclear pore [GO:0005643]	0.952883	0.867025	1.46946	1.23612e-06	1.17787e-06	1.07174e-06	1.81642e-06	4.1286e-07	5.15933e-07	1.58652e-07	6.53767e-07	1.52805e-06	9.4418e-07	8.65307e-07	8.94939e-07	1.77338e-06	1.24272e-06	9.2929e-07	1.04322e-06	1.27116e-06	2.54119e-06	1.63692e-06	87082	95262	50736.5	72532	92337	100774	62881	70575.5	98202	135790	145450	87082	95262	40610	60863	65940	79124	112805	71869	84839	140800	60747
A0A4D9D2H1	W7TNC1	Arginyl-tRNA synthetase (EC 6.1.1.19)	arginine-tRNA ligase activity [GO:0004814]; ATP binding [GO:0005524]	arginyl-tRNA aminoacylation [GO:0006420]	cytoplasm [GO:0005737]	0.451969	0.644451	0.994834	1.41508e-05	6.39571e-06	9.11949e-06	1.40777e-05	5.47178e-06	3.02243e-06	3.1575e-06	6.12589e-06	1.02817e-05	1.80199e-05	2.99026e-06	8.75969e-06	7.43718e-06	1.27016e-05	6.74022e-06	7.9166e-06	7.272e-06	1.91504e-05	1.58107e-05	585940	1818100	196806	710180	409295	1249665	486516	524190	593815	1002140	1400900	585940	1818100	50361.6	343250	677170	743190	259970	558620	722990	1601900	897430
A0A4D9D1L3	W7U7A4	Uncharacterized protein	0	0	0	0.727049	0.604462	0.352116	1.72314e-05	1.25281e-05	1.04157e-05	6.06747e-06	4.70751e-06	5.2267e-06	6.7495e-06	1.6524e-06	2.05601e-05	1.39027e-05	6.97591e-06	1.32552e-05	1.73532e-05	1.1038e-05	1.68326e-05	3.37667e-06	5.89129e-06	7.8009e-06	4.51021e-06	1171700	1402700	411900	1075000	968535	1122150	1146700	296534	383440	401470	399725	1171700	1402700	315350	508450	1072600	1077400	475870	1461200	950440	1028200	1216100
W7U445	W7U445	Glyceraldehyde-3-phosphate dehydrogenase (EC 1.2.1.12)	glyceraldehyde-3-phosphate dehydrogenase (NAD+) (phosphorylating) activity [GO:0004365]; NAD binding [GO:0051287]; NADP binding [GO:0050661]	glucose metabolic process [GO:0006006]; glycolytic process [GO:0006096]	0	0.688157	0.563677	0.524475	1.51605e-05	1.04328e-05	8.5456e-06	7.95128e-06	4.32839e-06	4.46702e-06	1.44278e-06	2.44932e-06	1.82211e-05	1.20998e-05	5.5301e-06	1.14959e-05	1.42723e-05	8.36408e-06	7.20218e-06	1.00706e-05	1.07732e-05	6.70443e-06	6.37626e-06	1038400	1220800	365084	933070	757645	876435	519071	717550	708470	388464	562548	1038400	1220800	88457.1	641710	1031400	834740	767670	747620	696590	805790	947080
A0A4D9D8W4	W7U0X7	Farnesyl-diphosphate farnesyltransferase	farnesyl-diphosphate farnesyltransferase activity [GO:0004310]; hydrolase activity [GO:0016787]; isopentenyl-diphosphate delta-isomerase activity [GO:0004452]; squalene synthase activity [GO:0051996]	dimethylallyl diphosphate biosynthetic process [GO:0050992]; isoprenoid biosynthetic process [GO:0008299]	integral component of membrane [GO:0016021]	0.736178	0.476592	1.43036	4.71062e-06	3.46785e-06	2.24504e-06	6.73789e-06	4.03619e-06	1.11226e-06	4.07493e-07	3.66885e-06	7.56463e-06	1.8566e-06	2.36694e-06	4.59113e-06	3.44549e-06	2.63359e-06	2.2806e-06	1.82093e-06	4.85043e-06	1.09662e-05	4.39703e-06	431100	187320	120329	372455	183090	220105	156580	130191	343760	572555	391660	431100	187320	188407	52251.3	386730	358180	183520	182660	216270	257180	183030
A0A4D9DB41	W7U0X5	Luminal binding protein	ATPase activity [GO:0016887]; ATP binding [GO:0005524]	0	endoplasmic reticulum [GO:0005783]	0.949502	0.847442	1.19168	3.59517e-05	3.41362e-05	3.0467e-05	4.2843e-05	7.41613e-06	6.82366e-06	4.66837e-06	3.49326e-06	3.07077e-05	4.11957e-05	2.65644e-05	3.60345e-05	3.98098e-05	2.68848e-05	3.57466e-05	2.87696e-05	3.93561e-05	4.63426e-05	4.28304e-05	1750000	4156400	1598300	2919150	2155700	2665750	2443300	2047950	2786400	2471750	3790700	1750000	4156400	1076100	2120500	2474100	3364200	1731500	2579900	2206100	2627300	2704200
A0A4D9CW71	A0A4D9CW71	Lipase_3 domain-containing protein	0	lipid metabolic process [GO:0006629]	0	2.03451	2.42843	1.72537	1.73766e-05	3.53529e-05	4.2198e-05	2.99811e-05	2.23513e-05	1.09113e-05	1.02255e-05	2.30068e-06	1.57187e-06	3.31814e-05	4.50561e-05	3.74615e-05	2.35412e-05	3.12241e-05	5.14587e-05	4.39111e-05	3.20099e-05	2.74814e-05	3.0452e-05	89579.2	3347800	2495600	3040250	1160145	3332050	3421100	3110450	2254700	1476700	2700450	89579.2	3347800	2727200	2264000	3316400	2764100	2131500	188790	1532700	4214200	2449900
A0A4D9D9H4	A0A4D9D9H4	Uncharacterized protein	membrane insertase activity [GO:0032977]	0	integral component of membrane [GO:0016021]	1.42637	1.48778	1.49321	0.000130311	0.000185872	0.000193875	0.000194582	4.44945e-05	3.96363e-05	1.163e-05	5.03872e-05	9.88491e-05	0.000161774	0.000147719	0.000183055	0.000226842	0.000180463	0.000201165	0.000199997	0.000182849	0.000151096	0.0002498	5633300	16322000	8944250	14845500	12069000	16915000	13752000	13929000	12750550	8288600	22189500	5633300	16322000	5747500	12141000	14768000	14923000	11939000	12199000	13974000	18578000	15252000
A0A4D9CVJ1	W7TA87	Branched-chain amino acid aminotransferase	branched-chain-amino-acid transaminase activity [GO:0004084]	branched-chain amino acid metabolic process [GO:0009081]	0	0.366936	0.267324	0.416956	4.56071e-05	1.67349e-05	1.21919e-05	1.90161e-05	2.40702e-06	9.54539e-06	8.30299e-06	1.22491e-05	4.39051e-05	4.73091e-05	7.53633e-06	1.60754e-05	2.65929e-05	1.78417e-05	1.60751e-05	2.6588e-06	3.27966e-05	1.48852e-05	9.36662e-06	2502100	4773200	401095	1304350	1387050	1275500	1092200	170312	2240550	868554	824270	2502100	4773200	524600	277590	1386300	1222400	1668400	1105700	1738900	1433100	1117900
A0A4D9DDF4	W7TX82	Beta-ketoacyl synthase	3-oxoacyl-[acyl-carrier-protein] synthase activity [GO:0004315]; phosphopantetheine binding [GO:0031177]	fatty acid biosynthetic process [GO:0006633]	integral component of membrane [GO:0016021]	0.815536	1.21387	1.30749	7.97319e-06	6.50243e-06	9.67845e-06	1.04249e-05	1.57414e-06	3.04972e-06	2.71994e-06	1.5514e-06	6.86011e-06	9.08627e-06	3.21918e-06	7.04133e-06	9.24677e-06	8.55228e-06	1.27806e-05	7.70247e-06	8.87264e-06	1.04266e-05	1.19754e-05	390950	916750	205314	571020	470665	761820	860020	532000	719455	571620	1060130	390950	916750	81697	328930	565170	576870	692560	248770	768800	760060	763580
A0A4D9D6Y9	W7U673	Mpv17-like protein	0	0	integral component of membrane [GO:0016021]	0.798775	0.660509	0.815253	0.00128114	0.00102334	0.000846206	0.00104445	0.000397229	5.51901e-05	4.62343e-06	0.000304756	0.00156203	0.00100026	0.00104112	0.00106745	0.000961456	0.000849863	0.000847745	0.000841009	0.00120793	0.00069284	0.0012326	89018100	100920000	61711500	86472050	53022500	50786500	57146500	64133500	81338000	38100000	109295000	89018100	100920000	46070000	77353000	73000000	99944100	32544000	73501000	99520900	49410000	52163000
T1RIF0	A0A023PK76	60 kDa chaperonin, chloroplastic	ATPase activity [GO:0016887]; ATP binding [GO:0005524]	protein refolding [GO:0042026]	chloroplast [GO:0009507]	0.616766	0.617633	0.632119	1.18688e-05	7.32029e-06	7.33059e-06	7.50252e-06	3.54462e-06	2.65532e-06	7.85006e-07	1.3361e-06	1.43753e-05	9.36241e-06	4.38444e-06	9.55392e-06	8.02253e-06	7.12719e-06	6.6673e-06	8.19727e-06	6.15976e-06	8.83186e-06	7.51594e-06	819230	944610	268860	776180	402215	482275	457485	588875	444025	490445	665500	819230	944610	156400	381320	956440	595920	660160	144270	817600	433580	530970
A0A4D9D3L2	A0A4D9D3L2	Uncharacterized protein	aminopeptidase activity [GO:0004177]; metallopeptidase activity [GO:0008237]; zinc ion binding [GO:0008270]	0	0	2.64914	2.15506	1.73178	6.29625e-06	1.66796e-05	1.35688e-05	1.09037e-05	5.89894e-06	7.33969e-06	3.09969e-06	5.09545e-06	2.12506e-06	1.04674e-05	2.20754e-05	8.32178e-06	1.96417e-05	1.08358e-05	1.69368e-05	1.29337e-05	1.64096e-05	6.35432e-06	9.94709e-06	121105	1056100	1226050	676540	1028755	1106560	1132560	1081360	1199645	345440	881350	121105	1056100	1322300	1129800	895661	457420	1191000	866510	668380	1308300	904820
A0A4D9CWL8	W7TLF6	Magnesium chelatase (EC 6.6.1.1)	ATP binding [GO:0005524]; magnesium chelatase activity [GO:0016851]	chlorophyll biosynthetic process [GO:0015995]; photosynthesis [GO:0015979]	integral component of membrane [GO:0016021]	0.486712	0.619129	0.864721	5.13122e-06	2.49743e-06	3.17689e-06	4.43708e-06	7.88575e-07	1.27165e-06	1.02434e-06	1.75767e-06	5.68883e-06	4.57361e-06	1.22779e-06	2.49343e-06	3.77107e-06	4.16859e-06	3.23932e-06	2.12276e-06	5.36901e-06	2.40969e-06	5.53253e-06	324200	461450	73844	201725	191367	370005	227730	180200	443650	137787	489725	324200	461450	49854	97834	135010	268440	288070	94664	348520	400080	339930
A0A4D9CXM1	A0A4D9CXM1	Uncharacterized protein	0	0	0	2.56767	2.4068	2.34082	4.48155e-06	1.15071e-05	1.07862e-05	1.04905e-05	4.34099e-06	4.67421e-06	3.31953e-06	5.47159e-06	1.41201e-06	7.5511e-06	1.16387e-05	6.76853e-06	1.61142e-05	7.37087e-06	1.40008e-05	1.09869e-05	1.59636e-05	1.04876e-05	5.02037e-06	80468.9	761860	661440	548615	838360	711340	937700	739250	948460	610236	441933	80468.9	761860	634150	688730	505030	592200	1031600	645120	664710	652680	770000
A0A4D9D2W2	A0A4D9D2W2	Uncharacterized protein	0	0	0	0.379902	0.490683	0.46734	3.00657e-05	1.1422e-05	1.47528e-05	1.40509e-05	3.67734e-06	8.94673e-06	2.72544e-06	6.27176e-06	3.2666e-05	2.74655e-05	8.18062e-06	2.15377e-05	4.54782e-06	1.20605e-05	1.75102e-05	1.46875e-05	7.53433e-06	1.45732e-05	2.00452e-05	1861600	2771100	565820	1751750	241020	1716450	1200450	1149040	469670	820855	1777500	1861600	2771100	22939.8	1108700	2424700	1078800	248484	233557	214679	2054000	1378900
W7THY6	A0A4D9D9J0	Nudix hydrolase domain-containing protein, Sugar nucleotide epimerase	hydrolase activity [GO:0016787]	0	0	1.47722	2.53995	2.08891	2.17314e-05	3.2102e-05	5.51966e-05	4.53948e-05	2.92831e-05	6.75847e-06	3.56999e-06	1.45757e-05	1.0251e-06	4.24376e-05	2.52514e-05	3.87644e-05	3.22903e-05	5.89748e-05	5.18796e-05	5.47356e-05	3.93869e-05	3.47833e-05	6.20142e-05	58419.2	4281700	1382900	3144650	1703200	5099500	3576900	4015550	2878150	1970125	5496300	58419.2	4281700	1594400	1171400	3251400	3037900	1842400	1564000	4797500	5810500	4388500
T1RGJ8	K9ZV58	30S ribosomal protein S7, chloroplastic	rRNA binding [GO:0019843]; structural constituent of ribosome [GO:0003735]	translation [GO:0006412]	chloroplast [GO:0009507]; small ribosomal subunit [GO:0015935]	0.54546	0.632197	0.461516	0.000357884	0.000195212	0.000226253	0.000165169	0.000124166	6.59186e-05	9.18548e-05	7.37229e-05	0.000445683	0.000270086	0.000221201	0.000244174	0.00012026	0.000315582	0.000231113	0.000132066	0.000136481	0.000110103	0.000248924	25399000	27250000	13551750	19818500	6863550	20495500	15469000	10799100	10801650	6529325	22047000	25399000	27250000	7943500	19160000	21911000	17726000	1834100	11893000	28033000	28426000	12565000
A0A4D9DAZ4	A0A4D9DAZ4	Uncharacterized protein	0	mitochondrial electron transport, NADH to ubiquinone [GO:0006120]	mitochondrion [GO:0005739]; respirasome [GO:0070469]	1.74755	2.27193	1.53997	0.000125183	0.000218763	0.000284408	0.000192779	4.88878e-05	0.000135555	7.64165e-05	4.49053e-05	9.06142e-05	0.000159752	0.000355897	0.00021555	8.48438e-05	0.000196382	0.000333726	0.000323114	0.000244294	0.000161914	0.000172128	5164000	16118000	20322500	17496000	4.97259e+06	22395000	22892500	21320500	16398000	8848000	15248500	5164000	16118000	18987000	21658000	19454000	15538000	34475.5	9910700	16894000	18311000	26479000
W7TLW4	W7U2F5	Protein phosphatase 1a isoform 2	protein serine/threonine phosphatase activity [GO:0004722]	0	membrane [GO:0016020]	1.48667	1.77286	2.21173	1.31886e-05	1.96072e-05	2.33815e-05	2.91697e-05	1.47043e-05	6.57117e-06	4.78416e-06	3.84086e-06	2.79109e-06	2.35862e-05	1.20764e-05	2.25691e-05	2.4176e-05	1.78587e-05	2.62533e-05	2.60326e-05	2.71848e-05	2.67273e-05	3.35968e-05	159061	2379700	791090	1827350	1241440	1621550	1790000	2116470	1984100	1479250	2973300	159061	2379700	218981	1363200	1418700	2236000	1705700	777180	1838800	1323500	1919600
A0A4D9D0V8	A0A4D9D0V8	Uncharacterized protein	0	0	integral component of membrane [GO:0016021]	0.469617	1.02116	1.3592	5.0621e-05	2.37725e-05	5.16923e-05	6.88043e-05	1.02554e-05	2.20977e-05	3.77228e-05	2.21791e-05	5.78727e-05	4.33693e-05	2.25752e-05	4.64444e-05	2.29782e-06	9.33511e-05	1.98437e-05	4.18821e-05	7.31448e-05	4.47758e-05	8.84922e-05	3298100	4375700	1331550	3768600	121314	2911400	1336350	2498050	6033250	2.65931e+06	7801400	3298100	4375700	1026500	1636600	4020800	3516400	130025	112603	11645000	4621500	1201300
A0A4D9DIH7	W7THV0	Cold-inducible rna-binding protein	RNA binding [GO:0003723]	0	0	1.61707	1.18485	2.28204	0.000204817	0.000331203	0.000242677	0.000467401	0.000164967	0.00020359	3.68989e-05	0.000119427	8.81681e-05	0.000321466	0.000565196	0.000233811	0.000194602	0.000228762	0.00028451	0.000214759	0.00032957	0.000540159	0.000532474	5024600	32434000	29383500	18998500	10810650	18656000	19156000	14170000	22488500	29935500	47466000	5024600	32434000	42264000	16503000	23844000	14153000	5826300	15795000	20726000	20148000	17164000
A0A4D9CQL8	A0A4D9CQL8	Uncharacterized protein	aldehyde dehydrogenase (NAD+) activity [GO:0004029]	0	0	1.32648	1.78103	1.63642	7.19227e-05	9.54042e-05	0.000128097	0.000117696	6.22548e-05	1.66798e-05	2.01456e-05	8.97669e-06	2.79019e-05	0.000115944	7.78239e-05	9.73816e-05	0.000111007	0.00013716	0.000142118	0.000105011	0.000120325	0.000107698	0.000125064	1590100	11698000	5089250	7892300	5688100	12660000	9718250	7683800	9043200	5988450	11095000	1590100	11698000	1448000	8730500	7151700	8632900	7949100	3427100	10282000	14503000	10817000
A0A4D9D633	W7T3L6	Signal peptide peptidase family protein	aspartic-type endopeptidase activity [GO:0004190]	0	integral component of membrane [GO:0016021]	1.18537	1.3719	1.46018	3.44693e-05	4.08589e-05	4.72884e-05	5.03313e-05	7.07654e-06	1.24746e-05	1.26706e-05	7.84531e-06	2.94654e-05	3.94731e-05	2.67019e-05	4.56351e-05	5.02398e-05	3.39519e-05	5.91669e-05	4.87466e-05	4.83253e-05	5.89848e-05	4.36837e-05	1679200	3982600	1704575	3701650	2575300	3977800	4008300	3283750	3292650	3094700	3882500	1679200	3982600	671050	2738100	3777500	3625800	3588200	1562400	2167200	4016900	3938700
A0A4D9CNL3	W7TPX6	Phosphoglycerate mutase (EC 5.4.2.11)	phosphoglycerate mutase activity [GO:0004619]	glycolytic process [GO:0006096]	0	0.846808	1.21439	1.2003	9.18912e-05	7.78142e-05	0.000111592	0.000110297	1.98575e-06	1.21168e-05	2.30737e-05	2.3097e-05	9.32954e-05	9.04871e-05	9.03582e-05	7.6909e-05	6.61754e-05	9.60376e-05	0.000138103	0.000100636	8.75862e-05	0.000133762	0.000109543	5316800	9129600	5666250	6242750	3234155	10427950	9503400	6489100	5844650	7037200	9708200	5316800	9129600	2698000	8634500	6954500	5531000	6253300	215010	7825100	9447900	11408000
A0A4D9D176	W7U9Z3	Methionyl-trna	tRNA binding [GO:0000049]	0	chloroplast [GO:0009507]	0.741342	0.800363	1.10376	2.01757e-05	1.49571e-05	1.61479e-05	2.22691e-05	2.04509e-06	2.68571e-06	4.13635e-06	8.2496e-06	2.16218e-05	1.87296e-05	1.21809e-05	1.51483e-05	1.75421e-05	1.61939e-05	1.19887e-05	2.0261e-05	1.62628e-05	3.16754e-05	1.88693e-05	1232200	1889700	699355	1229150	922655	1430015	813450	1359300	1235060	1690750	1679850	1232200	1889700	633920	764790	1309300	1149000	1026300	819010	921270	2042900	817130
A0A4D9CM84	W7T326	Plasma membrane ATPase (EC 7.1.2.1)	ATP binding [GO:0005524]; P-type proton-exporting transporter activity [GO:0008553]	proton export across plasma membrane [GO:0120029]	integral component of membrane [GO:0016021]; plasma membrane [GO:0005886]	1.2075	1.09424	1.56296	9.31208e-05	0.000112443	0.000101897	0.000145544	6.10948e-05	1.3224e-05	2.76317e-05	2.75525e-05	4.99203e-05	0.000136321	9.71874e-05	0.00011951	0.000120632	0.000132333	7.83892e-05	9.49671e-05	0.000131874	0.0001275	0.000177258	2844900	13754000	5880400	9677250	6476600	8454300	5349250	7420850	9746700	7207550	15730500	2844900	13754000	3799000	7961800	7627500	11727000	5784600	7168600	12473000	11109000	5799600
A0A4D9D9D0	W7TFS3	Uncharacterized protein	0	0	0	0.909432	0.525825	0.575011	4.41899e-06	4.01877e-06	2.32361e-06	2.54097e-06	1.62187e-06	2.01241e-06	3.92398e-07	9.34884e-07	5.56582e-06	3.27215e-06	2.23663e-06	6.20126e-06	3.61841e-06	2.75362e-06	2.23229e-06	1.98494e-06	3.33704e-06	1.5115e-06	2.77436e-06	317190	330140	132741	503195	181810	176113	148603	160095	228570	82025.8	246155	317190	330140	98272.1	167210	538400	467990	293900	69720.5	249040	243020	109206
A0A4D9D7S5	A0A4D9D7S5	SMP-LTD domain-containing protein	lipid binding [GO:0008289]	lipid transport [GO:0006869]	0	1.00359	1.12731	1.34198	8.64019e-05	8.67117e-05	9.74014e-05	0.00011595	1.13569e-05	6.76973e-06	2.76286e-05	2.06206e-05	9.44324e-05	7.83714e-05	7.91737e-05	8.86883e-05	9.22731e-05	7.80283e-05	0.000129039	8.51367e-05	0.000111438	9.79592e-05	0.000138453	5381600	7907200	4588250	7190050	4746750	9509500	8856750	6060750	7424050	5323800	12271500	5381600	7907200	3942100	5234400	6824300	7555800	6427800	3065700	5447800	8704000	10315000
K9ZWD7	K9ZWD7	50S ribosomal protein L5, chloroplastic	rRNA binding [GO:0019843]; structural constituent of ribosome [GO:0003735]	translation [GO:0006412]	chloroplast [GO:0009507]; ribosome [GO:0005840]	1.57646	1.47315	1.37036	0.000257026	0.000405191	0.000378637	0.000352218	9.82109e-05	7.1407e-05	4.06101e-05	7.09161e-05	0.00018758	0.000326472	0.000327392	0.00042044	0.000467742	0.000400706	0.000331771	0.000403434	0.000349354	0.000282777	0.000424522	10690000	32939000	19677000	34096500	24671500	27753000	22506500	29288500	27553000	14593200	37730000	10690000	32939000	13351000	26003000	33843000	34350000	26691000	22652000	38366000	32963000	22543000
A0A4D9CSE3	W7TER6	Selenoprotein O	ATP binding [GO:0005524]; metal ion binding [GO:0046872]; nucleotidyltransferase activity [GO:0016779]	0	0	0.513138	0.593215	0.758639	4.76674e-05	2.44599e-05	2.8277e-05	3.61623e-05	2.13189e-05	1.0785e-05	4.31942e-06	1.2899e-05	6.27421e-05	3.25926e-05	1.99949e-05	1.66244e-05	3.67604e-05	2.38807e-05	3.25152e-05	2.84351e-05	3.49928e-05	4.96063e-05	2.38879e-05	3575600	3288400	1252210	1348000	1819205	1500050	2180150	1591715	2222200	2690450	2134835	3575600	3288400	603920	1900500	1311900	1384100	3255000	383410	2985400	1175000	1825100
A0A4D9D0N3	A0A4D9CMY7	Uncharacterized protein	0	0	0	2.22799	1.33691	1.17972	1.97331e-06	4.39652e-06	2.63814e-06	2.32796e-06	1.62228e-06	1.36357e-06	5.77925e-07	3.43019e-07	3.12043e-06	8.26189e-07	4.31813e-06	3.07383e-06	5.79759e-06	1.99738e-06	3.11997e-06	2.79707e-06	1.9652e-06	2.64706e-06	2.3716e-06	177830	83357.5	216899	249285	305785	164294	212510	199915	119586	146390	210854	177830	83357.5	354710	79088.8	248240	250330	330970	280600	244900	103697	224890
A0A4D9CW06	W7TUG4	Uncharacterized protein	0	0	0	1.90674	1.57032	1.84893	0.000719761	0.0013724	0.00113025	0.00133079	0.000607917	0.000329543	0.000380987	9.35827e-05	0.000289899	0.00114962	0.00175284	0.00118872	0.00117563	0.00100734	0.000825897	0.00155753	0.00140346	0.00136372	0.00122519	16521000	115990000	101188500	96370000	59344000	76536500	56868000	103437000	96752000	74721500	108831500	16521000	115990000	88917000	113460000	91420000	101320000	92845000	25843000	95154000	84328000	68745000
K9ZVB9	A0A023PLK7	30S ribosomal protein S9, chloroplastic	structural constituent of ribosome [GO:0003735]	translation [GO:0006412]	chloroplast [GO:0009507]; ribosome [GO:0005840]	2.06311	2.25068	2.13966	7.02326e-05	0.000144898	0.000158071	0.000150274	9.77949e-05	3.55914e-05	2.25907e-05	1.84456e-05	1.08116e-06	0.000139384	0.00011108	0.000182031	0.000141582	0.000184146	0.000144389	0.000145678	0.000132947	0.00014821	0.000169664	61614	14063000	6702900	14764500	7883900	11966500	9918000	9808000	9653500	8173750	15062000	61614	14063000	4417900	8987900	14963000	14566000	4058800	11709000	20174000	12276000	11657000
W7T791	W7T791	26s protease regulatory subunit 7	ATPase activity [GO:0016887]; ATP binding [GO:0005524]; peptidase activity [GO:0008233]	0	0	0.264627	0.323053	0.296016	5.55699e-05	1.47053e-05	1.7952e-05	1.64496e-05	5.16992e-05	6.87655e-06	1.11659e-06	7.37543e-06	9.21267e-05	1.9013e-05	6.77507e-06	1.83225e-05	1.90182e-05	1.66665e-05	1.8681e-05	1.85085e-05	7.9387e-06	2.09705e-05	2.04396e-05	5250200	1918300	458822	1489400	929170	1668950	1286550	1273200	706355	1.04291e+06	1810250	5250200	1918300	59984.1	857660	1947800	1031000	1800000	58340.1	1234400	1779200	1558700
A0A4D9D5S8	C1IZ05	Heat shock protein 90 (Fragment)	ATPase activity [GO:0016887]; ATP binding [GO:0005524]; unfolded protein binding [GO:0051082]	protein folding [GO:0006457]	0	1.13786	1.04406	1.41226	0.000614405	0.000699104	0.000641476	0.000867701	0.000212205	7.11871e-05	0.000123975	0.000171373	0.000464354	0.000764456	0.000704811	0.000625235	0.000767266	0.000616945	0.000531601	0.000775883	0.000696413	0.00086753	0.00103916	26463000	77129000	42245500	50684000	41293500	53518500	37140500	54061500	50435500	47398500	92211000	26463000	77129000	29225000	55266000	47508000	53860000	35826000	46761000	55544000	54734000	52303000
W7TGA1	A0A4D9DD20	Phosphoenolpyruvate carboxylase (EC 4.1.1.31)	phosphoenolpyruvate carboxylase activity [GO:0008964]	carbon fixation [GO:0015977]; tricarboxylic acid cycle [GO:0006099]	0	0.609615	0.697181	1.05257	4.2953e-05	2.61848e-05	2.9946e-05	4.52111e-05	1.58263e-05	1.25259e-05	6.63708e-06	8.73081e-06	5.41439e-05	3.17621e-05	1.3257e-05	3.82658e-05	2.70315e-05	2.79497e-05	3.73521e-05	2.45362e-05	3.97388e-05	5.52799e-05	4.06147e-05	3085600	3204600	790310	3109000	1409700	2640300	2575650	1764750	2888250	2993750	3593750	3085600	3204600	567720	1012900	3859000	2359000	1698100	1121300	2838700	2115500	3165100
A0A4D9DFG6	W7TTL0	Carboxyvinyl-carboxyphosphonate phosphorylmutase	catalytic activity [GO:0003824]	0	0	0.671602	1.0916	1.45101	2.67558e-05	1.79692e-05	2.92067e-05	3.88228e-05	5.48471e-06	9.55725e-06	6.80124e-06	1.31262e-05	3.0634e-05	2.28775e-05	2.38109e-05	2.31568e-05	6.93991e-06	3.01902e-05	2.19673e-05	3.54627e-05	2.44736e-05	5.0225e-05	4.17698e-05	1745800	2308200	1420400	1874350	394115	2455250	1556170	2521500	1717200	2718650	3711500	1745800	2308200	1015800	1825000	1376100	2372600	124820	663410	2940000	2427700	2482800
A0A4D9CPB5	W7TDH7	Choline dehydrogenase	flavin adenine dinucleotide binding [GO:0050660]; oxidoreductase activity, acting on CH-OH group of donors [GO:0016614]	0	integral component of membrane [GO:0016021]	3.30288	4.26881	3.22156	2.00426e-06	6.61982e-06	8.55579e-06	6.45684e-06	1.5646e-06	2.96774e-06	3.36539e-06	6.06819e-06	8.97919e-07	3.11059e-06	3.31298e-06	7.49471e-06	9.05176e-06	1.16453e-05	9.05235e-06	4.9697e-06	4.22831e-06	1.33242e-05	1.818e-06	51171.4	313840	187025	609810	456775	799670	616600	349025	353950	679800	161840	51171.4	313840	185770	188280	875410	344210	716260	197290	1125100	946550	652790
T1RGH8	K9ZV65	Photosystem I P700 chlorophyll a apoprotein A2 (EC 1.97.1.12) (PSI-B) (PsaB)	4 iron, 4 sulfur cluster binding [GO:0051539]; chlorophyll binding [GO:0016168]; electron transfer activity [GO:0009055]; magnesium ion binding [GO:0000287]	photosynthesis [GO:0015979]; protein-chromophore linkage [GO:0018298]	chloroplast thylakoid membrane [GO:0009535]; integral component of membrane [GO:0016021]; photosystem I [GO:0009522]	1.51415	1.73118	1.61672	0.00195029	0.00295303	0.00337629	0.00315307	0.00130003	0.00013052	0.000188918	0.000825024	0.00103103	0.00286955	0.00280937	0.00306431	0.0029854	0.00340339	0.00317528	0.00355019	0.00295937	0.00405771	0.00244213	58757000	289520000	169395000	248435000	161645000	254845000	215295000	240695000	203310000	217945000	216015000	58757000	289520000	112280000	226510000	236860000	260010000	129990000	193300000	312060000	295560000	214130000
W7TVI6	A0A4D9CR21	Apolipoprotein/apolipophorin	0	0	0	3.03205	1.8207	1.74058	0.000153722	0.000466093	0.000279881	0.000267566	0.000214827	3.35935e-05	0.0001126	9.94734e-05	1.81649e-06	0.000305628	0.000427304	0.000485141	0.000485833	0.000398181	0.000174013	0.000267451	0.000161845	0.000281539	0.000359314	103520	30836000	21525900	39125550	27597100	17880000	12050150	22173850	11623150	16002600	31965000	103520	30836000	34839000	8212800	9532100	68719000	8672200	46522000	49195000	20250000	15510000
A0A4D9D047	A0A4D9D047	Plasma membrane ATPase (EC 7.1.2.1)	ATP binding [GO:0005524]; P-type proton-exporting transporter activity [GO:0008553]	proton export across plasma membrane [GO:0120029]	integral component of membrane [GO:0016021]; plasma membrane [GO:0005886]	1.21847	1.42429	1.31495	0.000183792	0.000223946	0.000261774	0.000241677	6.73298e-05	2.95719e-05	4.43931e-06	5.15209e-05	0.000136183	0.000231401	0.000191091	0.000232317	0.00024843	0.000266898	0.000259089	0.000259334	0.000200585	0.000224967	0.000299479	7760900	23347000	11510300	18846000	13181500	23322000	17858500	17991500	15172500	12493850	26582000	7760900	23347000	7686600	15334000	19480000	18212000	13424000	12939000	23038000	24798000	21846000
A0A023PJP4	K9ZV99	50S ribosomal protein L1, chloroplastic	rRNA binding [GO:0019843]; structural constituent of ribosome [GO:0003735]	translation [GO:0006412]	chloroplast [GO:0009507]; large ribosomal subunit [GO:0015934]	2.1844	1.60337	2.26759	7.2887e-05	0.000159215	0.000116865	0.000165278	9.97458e-05	3.39075e-05	2.33682e-05	1.48182e-05	2.356e-06	0.000143418	0.000120175	0.00017616	0.000181309	0.000134565	9.03767e-05	0.000125652	0.000179634	0.000150037	0.000166161	134266	14470000	6472200	14302000	9810350	15712500	6.59429e+06	10206450	12839850	8111700	14712000	134266	14470000	8045500	4898900	16332000	12272000	7958700	11662000	6457400	18329000	13096000
A0A4D9DBH6	W7U120	Fumarate hydratase (EC 4.2.1.2)	fumarate hydratase activity [GO:0004333]	fumarate metabolic process [GO:0006106]; tricarboxylic acid cycle [GO:0006099]	tricarboxylic acid cycle enzyme complex [GO:0045239]	1.05032	1.2622	1.16474	3.71798e-05	3.90507e-05	4.69282e-05	4.33047e-05	3.8927e-06	5.83041e-06	2.50517e-06	7.17235e-06	3.99323e-05	3.44272e-05	3.27862e-05	4.00472e-05	4.43186e-05	4.41503e-05	4.76183e-05	4.9016e-05	3.79189e-05	5.14462e-05	4.05489e-05	2275700	3473500	1977550	3249300	2261650	3767650	3238500	3286900	2681550	2745850	3597800	2275700	3473500	1307600	2647500	3438200	3060400	3263200	1260100	3744900	4176700	3358600
W7TQD3	A0A4D9D212	60S ribosomal protein L27	structural constituent of ribosome [GO:0003735]	translation [GO:0006412]	chloroplast [GO:0009507]; ribosome [GO:0005840]	2.30993	2.60157	1.7623	0.000154979	0.000357991	0.000403189	0.000273119	0.000218278	0.000144104	6.49187e-05	0.00010124	6.33029e-07	0.000309325	0.000274825	0.000524388	0.000274759	0.000436656	0.000328366	0.000444545	0.000358243	0.000161168	0.000299947	36075.6	31209000	16726500	42535000	15258200	28259500	22632000	32111000	21689000	8858300	26555500	36075.6	31209000	10332000	23121000	43373000	41697000	8278400	22238000	48062000	28856000	27663000
A0A4D9D661	A0A4D9D661	Gp_dh_N domain-containing protein	NAD binding [GO:0051287]; NADP binding [GO:0050661]; oxidoreductase activity, acting on the aldehyde or oxo group of donors, NAD or NADP as acceptor [GO:0016620]; triose-phosphate isomerase activity [GO:0004807]	glucose metabolic process [GO:0006006]	0	1.40856	2.08994	1.78517	2.51232e-05	3.53875e-05	5.25061e-05	4.48493e-05	2.79288e-05	9.44977e-06	9.55513e-06	2.20403e-05	5.37456e-06	4.48719e-05	2.9189e-05	4.62638e-05	3.07097e-05	4.50537e-05	6.32783e-05	4.91861e-05	3.39441e-05	3.03874e-05	7.02162e-05	306290	4527300	2.01827e+06	3745250	1601950	5645100	4382300	3630750	2694030	1659300	6228300	306290	4527300	84435	3952100	2828700	4661800	1925000	1278900	2597500	5644800	5645400
A0A4D9DE50	A0A4D9DE50	Uncharacterized protein	0	0	0	1.03146	0.995477	0.592993	0.00036508	0.000376567	0.000363428	0.00021649	0.00018876	0.000149202	4.71891e-05	4.67189e-05	0.000231607	0.000498553	0.000265832	0.000546234	0.000317634	0.000398055	0.000309679	0.000382551	0.000247857	0.000162797	0.000238815	13199000	50301000	15961500	44324000	17594500	28655500	21504000	28823000	17190500	9334750	21176000	13199000	50301000	10906000	21017000	47476000	41172000	10002000	25187000	41585000	28822000	28489000
K9ZWZ5	K9ZWZ5	Photosystem II protein D1 (PSII D1 protein) (EC 1.10.3.9) (Photosystem II Q(B) protein)	chlorophyll binding [GO:0016168]; electron transporter, transferring electrons within the cyclic electron transport pathway of photosynthesis activity [GO:0045156]; iron ion binding [GO:0005506]; oxidoreductase activity, acting on diphenols and related substances as donors, oxygen as acceptor [GO:0016682]	photosynthetic electron transport in photosystem II [GO:0009772]; protein-chromophore linkage [GO:0018298]; response to herbicide [GO:0009635]	chloroplast thylakoid membrane [GO:0009535]; integral component of membrane [GO:0016021]; photosystem II [GO:0009523]	0.768228	0.84168	1.01385	0.0131303	0.0100871	0.0110515	0.0133122	0.00240063	0.000977977	0.000771622	0.00302027	0.0148278	0.0114328	0.00900817	0.0109154	0.0103376	0.0104611	0.0107688	0.0119246	0.0105898	0.0165611	0.0127857	845020000	1153500000	537515000	885450000	555030000	856860000	731245000	858285000	730160000	881541000	1133950000	845020000	1153500000	383680000	691350000	911700000	859200000	495570000	614490000	903599000	971260000	742460000
W7TJL4	A0A4D9DBB3	26s proteasome non-atpase regulatory	0	ubiquitin-dependent protein catabolic process [GO:0006511]	proteasome regulatory particle, base subcomplex [GO:0008540]	1.12021	1.21738	1.88599	5.0771e-06	5.68744e-06	6.18074e-06	9.57538e-06	1.44232e-06	1.36851e-06	2.4797e-06	2.48225e-06	6.09698e-06	4.05723e-06	4.36545e-06	5.59871e-06	7.09814e-06	4.77818e-06	4.72019e-06	9.04386e-06	1.02919e-05	1.16206e-05	6.81369e-06	347460	409350	241555	453960	371495	382780	318105	734045	729205	576404	609973	347460	409350	265250	217860	439810	468110	433100	309890	383750	476360	289200
A0A4D9D7E9	W7TE86	Uncharacterized protein	0	0	0	2.08166	2.47129	2.06192	1.63599e-06	3.40557e-06	4.04299e-06	3.37328e-06	1.74985e-06	1.2134e-06	7.27109e-07	1.61984e-06	3.98658e-07	2.87331e-06	2.01464e-06	3.95503e-06	4.24703e-06	4.61119e-06	3.22359e-06	4.2942e-06	2.52699e-06	5.24097e-06	2.35187e-06	22719.1	289900	105145	321075	217734	364765	217260	281345	218464	274635	207116	22719.1	289900	148940	61350.6	363410	278740	303030	132439	306510	531810	197720
W7T256	A0A4D9CUC1	Alcohol dehydrogenase GroES-like protein	S-(hydroxymethyl)glutathione dehydrogenase activity [GO:0051903]; zinc ion binding [GO:0008270]	ethanol oxidation [GO:0006069]	0	2.17033	1.67855	2.22703	1.28844e-05	2.79633e-05	2.16271e-05	2.86939e-05	4.0979e-06	1.03955e-05	1.00893e-05	8.89868e-06	1.5782e-05	9.98672e-06	2.03617e-05	3.98095e-05	2.37187e-05	2.72505e-05	9.97932e-06	2.76515e-05	1.98925e-05	2.85024e-05	3.76868e-05	899400	1007600	1062410	3221700	1243000	1209750	712130	2330695	1400905	1584650	3336550	899400	1007600	1506500	618320	2292100	4151300	1431400	1054600	3519200	1213700	1205800
A0A4D9D416	A0A4D9D416	ATP synthase subunit beta (EC 7.1.2.2)	ATP binding [GO:0005524]; proton-transporting ATPase activity, rotational mechanism [GO:0046961]; proton-transporting ATP synthase activity, rotational mechanism [GO:0046933]	0	chloroplast [GO:0009507]; proton-transporting ATP synthase complex, catalytic core F(1) [GO:0045261]; thylakoid [GO:0009579]	1.24336	1.45006	0.99501	0.00252518	0.0031397	0.00366165	0.00251258	0.00113921	0.000793985	0.000598058	8.64295e-05	0.00171963	0.00333073	0.00240189	0.00303728	0.00397992	0.00347277	0.00318083	0.00433134	0.00260559	0.00249739	0.00243475	98000000	336050000	144231500	246390000	205870000	298765000	218795000	309390000	184440000	138619500	215965000	98000000	336050000	98483000	189980000	254640000	238140000	266290000	145450000	287830000	336140000	261390000
A0A4D9D0N1	A0A4D9CMV9	Uncharacterized protein	0	0	integral component of membrane [GO:0016021]	1.74007	0.76741	0.954733	3.01924e-06	5.25368e-06	2.31699e-06	2.88257e-06	2.57934e-06	1.59273e-06	8.1642e-07	1.35292e-06	1.19537e-06	4.84311e-06	3.62211e-06	6.80451e-06	5.33441e-06	1.71601e-06	3.2465e-06	1.98848e-06	1.32967e-06	3.80653e-06	3.5115e-06	68122.8	488640	210475	552925	286428	86060.8	208317	106322	102449	213622	312151	68122.8	488640	177970	242980	696470	409380	255506	317350	173822	130408	41713.6
A0A4D9CYX1	W7TPM2	Riboflavin synthase-like beta-barrel	0	0	integral component of membrane [GO:0016021]	0.654877	0.404606	1.72377	1.30736e-05	8.56158e-06	5.28964e-06	2.25358e-05	2.42131e-06	1.00274e-05	1.12788e-06	1.40641e-05	1.47857e-05	1.13614e-05	2.00566e-05	4.0165e-06	1.61162e-06	4.75649e-06	4.52718e-06	6.58525e-06	2.86996e-05	6.44217e-06	3.24657e-05	842620	1146300	1095830	324170	80507.8	238348	308675	523855	2188000	346320	2885950	842620	1146300	1277200	914460	112480	535860	135438	25577.5	672890	145625	331070
W7U0M4	W7U0M4	Adhesion regulating molecule 1	0	0	cytoplasm [GO:0005737]; nucleus [GO:0005634]; proteasome complex [GO:0000502]	1.5012	1.52325	2.24789	3.89232e-06	5.84315e-06	5.92898e-06	8.74949e-06	4.05738e-06	1.10953e-06	2.03431e-06	2.67726e-06	6.76132e-06	1.02331e-06	4.64145e-06	6.82872e-06	6.05927e-06	7.50532e-06	3.63257e-06	6.64905e-06	5.83742e-06	1.11042e-05	9.30689e-06	385320	103246	280100	551980	299200	635845	248205	519120	494410	618325	828630	385320	103246	184510	375690	304540	799420	542920	55480.6	381540	998140	273550
A0A4D9CYC5	W7TQT0	VDE domain-containing protein	violaxanthin de-epoxidase activity [GO:0046422]	xanthophyll cycle [GO:0010028]	0	0.871964	1.56872	0.593919	1.85469e-05	1.61722e-05	2.9095e-05	1.10154e-05	1.18685e-05	1.2149e-05	6.94771e-06	4.86546e-06	1.01546e-05	2.69392e-05	2.96152e-05	1.2924e-05	5.97746e-06	2.39109e-05	3.69893e-05	2.63846e-05	1.39474e-05	1.36997e-05	5.39903e-06	578700	2718000	1630250	1045675	345916	2282350	2543950	1759650	1018665	707955	479875	578700	2718000	1834900	1425600	711850	1379500	45093	646740	2675600	1530700	3034000
A0A4D9DBL7	W7TRP2	Pyruvate kinase (EC 2.7.1.40)	ATP binding [GO:0005524]; kinase activity [GO:0016301]; magnesium ion binding [GO:0000287]; potassium ion binding [GO:0030955]; pyruvate kinase activity [GO:0004743]	0	0	1.6332	1.52729	1.87968	9.09174e-05	0.000148486	0.000138857	0.000170895	7.16398e-05	4.32549e-05	1.69961e-05	3.90172e-05	4.02605e-05	0.000141574	0.000105059	0.000148832	0.000191567	0.000138404	0.000122092	0.000156075	0.000157871	0.000214759	0.000140056	2294400	14284000	6347450	12069500	9693900	12231500	8481900	10738700	11394450	11460000	12392350	2294400	14284000	4145300	8549600	11927000	12212000	14898000	4489800	11669000	13173000	11290000
A0A4D9CV15	W7TP63	60s ribosomal protein l13	structural constituent of ribosome [GO:0003735]	translation [GO:0006412]	ribosome [GO:0005840]	1.65999	1.64942	0.830822	0.000263003	0.000436583	0.000433804	0.000218509	0.000280373	7.82258e-05	3.80773e-05	5.52575e-05	6.47495e-05	0.000461257	0.000349457	0.000500788	0.000459505	0.000462975	0.000390728	0.000447708	0.00027985	0.000172627	0.000203049	3690000	46538000	21585500	40588000	24698000	36257000	26714000	31290000	19859000	9603750	17995000	3690000	46538000	11811000	31360000	36994000	44182000	21766000	27630000	40116000	42843000	29671000
W7TGX7	W7TGX7	Sugar phosphate phosphatase (EC 3.1.3.-)	fructose-1-phosphatase activity [GO:0103026]; fructose 6-phosphate aldolase activity [GO:0097023]; metal ion binding [GO:0046872]; protein carboxyl O-methyltransferase activity [GO:0051998]	0	0	1.94614	5.05075	1.29392	1.87973e-06	3.65822e-06	9.49406e-06	2.43223e-06	7.35273e-07	2.87668e-06	6.95651e-06	4.43804e-07	1.35982e-06	2.39965e-06	1.23006e-06	6.83529e-06	2.90932e-06	8.81442e-06	1.67654e-05	2.90233e-06	2.86763e-06	2.44858e-06	1.98047e-06	77494.4	242110	77209.2	557636	145154	399955	1091005	254091	210800	129722	175422	77494.4	242110	36420.4	117998	998840	116433	246230	44078.5	1170700	356000	443910
A0A4D9D527	A0A4D9D527	Uncharacterized protein	0	0	0	2.03713	1.7679	2.08502	1.76177e-05	3.58895e-05	3.11464e-05	3.67333e-05	2.24841e-05	8.4839e-06	8.67175e-06	5.8756e-06	1.71902e-06	3.35164e-05	2.6826e-05	4.36409e-05	3.72016e-05	3.65655e-05	2.11448e-05	3.5729e-05	3.58994e-05	3.13192e-05	4.29813e-05	97964.9	3381600	1664510	3538700	1831670	3185450	1.53646e+06	2522750	2532500	1810125	3812800	97964.9	3381600	875220	2453800	3451100	3626300	3384600	278740	3151800	3402400	2968500
A0A4D9CYF2	W7TPF2	methyltransferase activity [GO:0008168]	methyltransferase activity [GO:0008168]	methylation [GO:0032259]	integral component of membrane [GO:0016021]	1.05873	2.18282	2.44716	5.65484e-06	5.98695e-06	1.23435e-05	1.38383e-05	5.85247e-06	1.47821e-06	4.99204e-06	6.36672e-06	1.51651e-06	9.79316e-06	4.28079e-06	6.88332e-06	6.79672e-06	1.05809e-05	8.47184e-06	1.79777e-05	1.74973e-05	1.7531e-05	6.48667e-06	86424.5	988070	283100	556722	340052	717160	574335	1068620	1391490	921045	572857	86424.5	988070	66409.9	499790	351383	762060	566120	113983	1018500	864280	570040
A0A4D9CR36	W7TUP5	Atp synthase subunit delta	proton-transporting ATP synthase activity, rotational mechanism [GO:0046933]	0	proton-transporting ATP synthase complex, catalytic core F(1) [GO:0045261]	0.822016	0.844471	0.638632	0.000528399	0.000434352	0.000446217	0.000337452	0.000208728	5.54756e-05	0.000116709	4.64431e-05	0.000675991	0.000380806	0.000497786	0.000410355	0.000394915	0.000386455	0.000371493	0.000580704	0.000290586	0.00038346	0.000338311	38524000	38421000	27791000	33283000	20840500	34942000	25332000	40316000	19731000	20539500	30031000	38524000	38421000	29212000	26370000	33622000	32944000	22435000	19246000	27363000	42678000	27206000
A0A4D9CVW3	A0A4D9CVW3	GMP_synt_C domain-containing protein	ATP binding [GO:0005524]; GMP synthase (glutamine-hydrolyzing) activity [GO:0003922]	0	0	1.92567	2.24836	2.95653	9.17177e-05	0.000176618	0.000206214	0.000271166	0.000128468	0.000116653	5.57342e-05	3.36633e-05	8.77413e-07	0.000182558	0.000191567	0.000285076	5.32121e-05	0.000160485	0.000189862	0.000268295	0.000234277	0.000300222	0.000278999	50002.8	18419000	10644850	23084500	2719400	14126000	12931000	16696000	15311500	16530500	24818500	50002.8	18419000	11452000	9837700	18291000	27878000	3880300	1558500	14144000	14582000	13670000
A0A4D9D0C8	W7T4C7	Imp-gmp specific 5 nucleotidase	hydrolase activity [GO:0016787]; metal ion binding [GO:0046872]	0	0	1.9224	1.85764	1.98451	1.46492e-05	2.81617e-05	2.7213e-05	2.90716e-05	1.7738e-05	1.00954e-05	1.36672e-06	2.43356e-06	2.10653e-06	2.71919e-05	1.87565e-05	2.69e-05	3.88286e-05	2.57565e-05	2.7415e-05	2.84674e-05	2.62677e-05	3.03125e-05	3.06346e-05	120049	2743500	1237240	2182550	2028750	1951900	1854500	2117150	1941450	1574550	2721750	120049	2743500	304280	2170200	2305200	2059900	2402200	1655300	2465000	2120000	1783800
A0A4D9D0W1	W7TT91	Uncharacterized protein	0	0	integral component of membrane [GO:0016021]	3.06455	1.29103	2.69223	6.71055e-06	2.05648e-05	8.6635e-06	1.80664e-05	7.77299e-06	1.16183e-05	5.00248e-06	7.55016e-06	1.21421e-06	1.22069e-05	3.04742e-05	7.77832e-06	2.34418e-05	9.09349e-06	1.34371e-05	3.4599e-06	2.53163e-05	1.02481e-05	1.86347e-05	69196.7	1231600	1784300	633949	1270250	613515	915150	178510	1741400	606384	1659050	69196.7	1231600	1440800	2127800	1052500	215398	1011100	1529400	1302900	259810	967220
A0A4D9CZC8	W7TQH9	protein serine phosphatase activity [GO:0106306]; protein threonine phosphatase activity [GO:0106307]	protein serine phosphatase activity [GO:0106306]; protein threonine phosphatase activity [GO:0106307]	0	0	0.363047	0.806324	4.11984	1.02131e-05	3.70782e-06	8.23503e-06	4.20761e-05	1.29952e-05	3.41858e-06	3.79758e-06	3.40965e-05	1.9402e-05	1.02408e-06	1.77105e-06	1.69738e-06	7.65502e-06	7.76434e-06	1.2246e-05	4.69474e-06	4.19614e-06	7.03116e-05	5.17206e-05	1105700	103323	96530.9	137766	441598	1037720	825605	422057	365539	3727900	4583450	1105700	103323	113760	79301.8	151879	123652	71275.2	811920	139910	1320400	755040
W7U1P4	A0A4D9D053	Guanine deaminase (EC 3.5.4.3)	guanine deaminase activity [GO:0008892]; zinc ion binding [GO:0008270]	guanine catabolic process [GO:0006147]	0	2.22813	2.95517	4.09862	5.94254e-06	1.32408e-05	1.75612e-05	2.43562e-05	3.82486e-06	1.42095e-05	5.91401e-06	1.0074e-05	8.64712e-06	3.23795e-06	1.31193e-06	2.89615e-05	9.44884e-06	1.38269e-05	1.44769e-05	2.43798e-05	1.80863e-05	3.59766e-05	1.90058e-05	492790	326690	78657.8	2342850	473845	2090850	1034290	1438410	1.6278e+06	1782515	1672840	492790	326690	54304.6	103011	1539300	3146400	776360	171330	193470	2414300	1767400
W7TRA2	A0A4D9CZ70	Rna binding protein	RNA binding [GO:0003723]	0	0	0.66638	1.04284	1.22084	1.92664e-05	1.28387e-05	2.00918e-05	2.35212e-05	5.70116e-06	5.97703e-06	4.4305e-06	2.98708e-06	1.52351e-05	2.32977e-05	6.1476e-06	1.76493e-05	1.47193e-05	1.98771e-05	2.46257e-05	1.57725e-05	2.01171e-05	2.47416e-05	2.57048e-05	868230	2350600	358160	1432800	784960	1711550	1647450	1115685	1281850	1294400	2265045	868230	2350600	298150	418170	1622100	1243500	757050	812870	1494700	2096500	1326600
A0A4D9D8E8	A0A4D9DGE3	PSP domain-containing protein	0	0	nucleus [GO:0005634]	14.5288	7.10941	12.0301	6.02698e-07	8.75649e-06	4.28483e-06	7.25053e-06	5.11581e-07	4.16943e-06	5.00728e-06	7.33102e-06	9.64441e-07	2.40956e-07	5.21416e-06	7.70398e-06	1.33513e-05	1.01994e-06	1.78469e-06	1.00499e-05	1.51114e-05	6.04013e-06	6.00035e-07	54962.4	24311	249435	620389	657700	53658.2	117921	952049	1133470	354294	53386.3	54962.4	24311	480570	18300	26778.7	1214000	1211500	103901	142455	33298	74018.5
W7TNK1	W7TNK1	Cell division protein	GTPase activity [GO:0003924]; GTP binding [GO:0005525]	cell division [GO:0051301]; microtubule-based process [GO:0007017]	microtubule [GO:0005874]	0.816355	0.96289	1.69555	2.27721e-05	1.85901e-05	2.1927e-05	3.86112e-05	1.71571e-05	8.42441e-06	5.82774e-06	1.37543e-05	1.06401e-05	3.4904e-05	9.36787e-06	2.0521e-05	2.58814e-05	2.60542e-05	2.44664e-05	1.52604e-05	3.32171e-05	5.4245e-05	2.83715e-05	606370	3521600	634366	1665800	1373800	1688000	1684400	1128890	2627225	2979600	2501400	606370	3521600	83132	1185600	1869400	1462200	1393200	1354400	3202700	1343400	2032600
W7TZB8	A0A4D9D1K1	Trimeric LpxA	0	0	0	2.35344	1.98309	1.59504	3.96307e-05	9.32686e-05	7.85913e-05	6.32125e-05	5.41779e-05	2.72878e-05	2.7611e-06	2.06331e-05	1.32118e-06	7.79403e-05	0.000110307	0.000107704	6.17952e-05	7.74466e-05	8.17406e-05	7.65866e-05	8.24532e-05	4.14237e-05	6.57605e-05	75292.4	7863700	6472300	8738950	3345400	5811000	5546800	6376150	5822350	2391005	5839500	75292.4	7863700	5157700	7786900	9271800	8206100	2695600	3995200	7706400	6042000	5580000
W7TQF0	A0A4D9D796	2Fe-2S ferredoxin-type domain-containing protein	2 iron, 2 sulfur cluster binding [GO:0051537]; electron transfer activity [GO:0009055]	0	0	1.33935	1.20986	0.802614	8.81712e-05	0.000118092	0.000106675	7.07675e-05	1.70786e-05	3.76727e-05	2.45212e-05	2.6375e-05	0.000100248	7.60948e-05	0.000155251	0.0001191	7.99256e-05	0.000119123	0.000122475	7.84265e-05	4.55332e-05	9.81516e-05	6.86176e-05	5713000	7677500	8705300	9666100	4551000	11424500	8535000	5612650	3442950	5225650	6090600	5713000	7677500	8952400	8458200	10588000	8744200	1321000	7781000	10231000	11126000	11723000
A0A4D9CQ72	A0A4D9CQ72	Uncharacterized protein	DNA binding [GO:0003677]	0	0	3.1471	2.72585	1.64559	1.34878e-05	4.24475e-05	3.67657e-05	2.21953e-05	1.60025e-05	2.46941e-05	9.09944e-06	1.2186e-05	2.17234e-06	2.48033e-05	6.89014e-05	2.00041e-05	3.8437e-05	4.4273e-05	3.93784e-05	2.66457e-05	1.02471e-05	2.1733e-05	3.46059e-05	123799	2502500	3729500	1625900	2019350	3875250	2730750	1878050	525971	1.28057e+06	3075200	123799	2502500	4534500	2924500	2101200	1150600	2271100	1767600	3760100	4182900	3567600
W7TLH5	A0A4D9CVL3	Ribosomal protein s20	structural constituent of ribosome [GO:0003735]	translation [GO:0006412]	small ribosomal subunit [GO:0015935]	2.50859	1.91512	1.5909	0.000381243	0.000956381	0.000730127	0.000606519	0.000538147	0.000168598	0.000141854	0.000266366	7.15606e-07	0.00076177	0.000766113	0.0010872	0.00101583	0.000871618	0.000587913	0.00073085	0.000796157	0.000301988	0.000721411	40781.6	76858000	44495000	88147950	53373000	60917500	41677500	50924000	61130500	17137800	64046500	40781.6	76858000	37737000	51253000	84626900	91669000	59973000	46773000	98288000	54945000	66890000
A0A4D9CZ50	W7TNV6	Heat shock protein hsp20	0	0	0	1.83755	1.81729	2.14256	0.00033763	0.000620412	0.000613573	0.000723393	0.000307714	0.00010628	4.36011e-05	0.000364504	0.000120043	0.000555217	0.000534116	0.000739126	0.000587995	0.000605257	0.000574728	0.000660733	0.00057109	0.000459743	0.00113935	6841100	56018000	29514000	59971500	30954000	49456000	40253000	45884500	38365500	26794350	100936000	6841100	56018000	32623000	26405000	63620000	56323000	34136000	27772000	65844000	40874000	58038000
A0A4D9CXY8	W7TTP7	Eukaryotic translation initiation factor 3 subunit l	translation initiation factor activity [GO:0003743]	0	eukaryotic translation initiation factor 3 complex [GO:0005852]	1.35784	1.19126	1.71337	1.28837e-05	1.7494e-05	1.53478e-05	2.20745e-05	3.28431e-06	4.71418e-06	9.01363e-07	7.99553e-06	1.05614e-05	1.52061e-05	1.21826e-05	1.91175e-05	2.11818e-05	1.48676e-05	1.47883e-05	1.63876e-05	1.49215e-05	2.0596e-05	3.07061e-05	601880	1534200	723255	1551550	1126600	1553350	1006085	1369360	1210220	1054775	2740350	601880	1534200	534290	912220	1697600	1405500	1118400	1134800	683790	2058600	1048100
A0A4D9CXE8	A0A4D9CXE8	DUF3479 domain-containing protein (Fragment)	magnesium chelatase activity [GO:0016851]	0	0	1.69783	1.73404	2.23497	2.77821e-05	4.71691e-05	4.81752e-05	6.2092e-05	3.69044e-05	8.86591e-06	1.01198e-05	1.51189e-05	1.68673e-06	5.38774e-05	4.1465e-05	4.26589e-05	5.73833e-05	4.02897e-05	5.95863e-05	4.46497e-05	5.08242e-05	7.92741e-05	5.61778e-05	96124.9	5435900	2454800	3457800	3039400	3966200	4056700	2948650	3768450	4260750	4982750	96124.9	5435900	1847400	3062200	3201600	3714000	3152100	2926700	3546500	3665700	4266700
A0A4D9D6Q0	W7TMK1	Homogentisate 1,2-dioxygenase (EC 1.13.11.5) (Homogentisate oxygenase) (Homogentisic acid oxidase) (Homogentisicase)	homogentisate 1,2-dioxygenase activity [GO:0004411]; metal ion binding [GO:0046872]	L-phenylalanine catabolic process [GO:0006559]; tyrosine metabolic process [GO:0006570]	0	2.23137	2.13547	2.56814	4.43725e-06	9.90113e-06	9.47559e-06	1.13955e-05	5.18339e-06	5.36094e-06	3.0759e-06	3.68506e-06	8.10246e-06	7.72042e-07	1.42299e-05	3.90454e-06	1.15689e-05	8.63415e-06	1.28846e-05	6.90798e-06	1.42379e-05	1.27166e-05	7.23198e-06	461750	77894.4	728065	318314	593205	1272550	913390	505240	870510	648775	642215	461750	77894.4	1113200	342930	540010	96618.3	824520	361890	499980	1079300	1465800
W7TEA2	A0A4D9D807	40S ribosomal protein S6	structural constituent of ribosome [GO:0003735]	translation [GO:0006412]	ribosome [GO:0005840]	0.903718	0.834823	0.676483	0.000543329	0.000491016	0.000453583	0.000367552	0.000207203	0.000102189	0.00023709	2.81625e-05	0.000396814	0.000689843	0.000453753	0.000606607	0.000412688	0.000724665	0.000351173	0.000284912	0.000335257	0.000380404	0.000386997	22614000	69601000	25056000	49050000	22635500	39825000	23560500	2.8169e+07	22141500	19783500	34462500	22614000	69601000	27787000	22325000	29310000	68790000	15162000	30109000	69285000	59724000	19926000
A0A4D9CZJ0	W7TPM9	pyridoxal phosphate binding [GO:0030170]	pyridoxal phosphate binding [GO:0030170]	cellular amino acid biosynthetic process [GO:0008652]	integral component of membrane [GO:0016021]	1.30416	1.28736	1.46389	1.44327e-06	1.88226e-06	1.85802e-06	2.11279e-06	1.76453e-07	2.9273e-07	3.97462e-07	4.67402e-07	1.56805e-06	1.3185e-06	2.20981e-06	1.79074e-06	1.64622e-06	1.4729e-06	2.26677e-06	1.83437e-06	1.88784e-06	2.65014e-06	1.8004e-06	89361.2	133029	132504	145280	86340.6	147425	154640	120480	133628	137893	159526	89361.2	133029	91418	173590	151700	138860	98681	74000.3	135150	127800	167050
A0A4D9CUE1	A0A4D9CUE1	Uncharacterized protein	ligase activity [GO:0016874]	0	0	1.24065	1.44996	1.75553	1.20497e-05	1.49495e-05	1.74716e-05	2.11536e-05	6.46817e-06	1.97678e-06	2.17079e-06	6.56915e-06	7.47602e-06	1.66234e-05	1.31794e-05	1.45866e-05	1.70826e-05	1.99777e-05	1.62627e-05	1.61744e-05	1.36391e-05	2.58067e-05	2.40151e-05	426050	1677200	871955	1183800	868235	1728150	1110300	1180690	966105	1370900	2137600	426050	1677200	202910	1541000	1291800	1075800	1291800	444670	1380200	2245000	1211300
A0A4D9CS07	W7TAA3	RNA helicase, DEAD-box type	ATP binding [GO:0005524]; helicase activity [GO:0004386]; hydrolase activity [GO:0016787]; nucleic acid binding [GO:0003676]	0	0	0.613214	0.50896	1.44909	2.93324e-06	1.7987e-06	1.4929e-06	4.25051e-06	1.46484e-06	7.02276e-07	4.12996e-07	3.17034e-06	3.96904e-06	1.89744e-06	9.87857e-07	2.19468e-06	2.21357e-06	1.11147e-06	1.93151e-06	1.43573e-06	2.38993e-06	7.91114e-06	2.45048e-06	226191	191440	64572.8	177720	111432	136230	132490	106783	161050	399630	217585	226191	191440	18495.7	110650	141150	214290	177770	45094.7	81765.1	119280	153180
A0A4D9CXM2	A0A4D9CXM2	ABC2_membrane domain-containing protein	0	0	integral component of membrane [GO:0016021]	0.820354	0.871499	1.02602	3.43024e-05	2.81401e-05	2.98946e-05	3.51951e-05	6.36376e-06	3.95791e-06	4.57558e-06	4.50692e-06	3.88023e-05	2.98026e-05	2.85061e-05	2.4012e-05	3.19024e-05	2.96519e-05	3.45867e-05	2.54451e-05	3.85199e-05	3.69999e-05	3.00655e-05	2211300	3006900	1613750	1945250	1659050	2489100	2363600	1862800	2681650	2042550	2678950	2211300	3006900	1579500	1648000	1654800	2235700	2049200	1268900	2902100	2368000	2610200
[truncated: 1,032 more rows]
[truncated: 44 more columns]

## Sheet: Charts
		Mean iBAQ				Std iBAQ
		0	8	24	48	0	8	24	48
	Major catabolic enzymes
	Lipases	3.71964e-05	0.000237055	0.00025923	0.000271291	3.94027e-05	7.45832e-05	9.10416e-05	5.30422e-05
	Cellulases	0.00020635	0.000173166	0.00023577	0.000294377	5.93863e-05	9.00514e-05	0.000113952	0.000219905
	Proteases	0.0038208	0.00440327	0.00439185	0.00520606	0.00125011	0.000760181	0.000549435	0.000759444
	Purine catabolism	0.000363413	0.000460069	0.000465216	0.000501765	0.000221854	0.00013006	8.97538e-05	0.000250125
	Stress response
[truncated: 23 more rows]

## Sheet: Gene expression
	T: Majority protein IDs	T: Majority protein IDs	C: Protein name	C: GOMF name	C: GOBP name	C: GOCC name	Fold change 8h	Fold change 24h	Fold change 48h	Mean FH	Mean IH8	Mean IH24	Mean IH 48	Std FH	StD IH 8	Std IH24	Std IH48	FH1	FH2	IH 8 1	IH 8 2	IH 8 3	IH24 1	IH24 2	IH24 3	IH48 1	IH48 2	IH48 3	iBAQ FH 1	iBAQ FH 2	iBAQ IH8 1 1	iBAQ IH8 1 2	iBAQ IH8 2 1	iBAQ IH8 2 2	iBAQ IH8 3 1	iBAQ IH8 3 2	iBAQ IH24 1 1	iBAQ IH24 1 2	iBAQ IH24 2 1	iBAQ IH24 2 2	iBAQ IH24 3 1	iBAQ IH24 3 2	iBAQ IH48 1 1	iBAQ IH48 1 2	iBAQ IH48 2 1	iBAQ IH48 2 2	iBAQ IH48 3 1	iBAQ IH48 3 2	N: Peptides
[truncated: 334 more rows]
[truncated: 34 more columns]

[truncated: 9 more sheets: Energy, Photosynthesis related, Lipids, Protease, Amino acid, Cell cycle, Signal, Stress induced, Unknown]
